# Supplementary material for: Moebius strips of chiral block copolymers
Source: Nat Commun. 2019 Sep 9;10:4090. doi: 10.1038/s41467-019-11991-3 (PMC6733789; doi:10.1038/s41467-019-11991-3)
Supplement: Supplementary file 5 — Source Data [file 41467_2019_11991_MOESM5_ESM.xlsx]

## Sheet: Figure 1a,b,c,d
Figure 1a					Figure 1b					Figure 1c					Figure 1d
					Inset in Figure 1b

## Sheet: Fig. 2a,b,c,d,e,bar charts,f,g
Figure 2a					Figure 2b					Figure 2c					Figure 2d					Figure 2e
Figure 2 Frequency bar charts					Figure 2f													Figure 2g
	LCMs	SLMs	Toroids		f(water) = 13%			f(water) = 23%			5 min			10 min				calculated perimeter (Ccal.) of the toroids.		Length of the spindles (L)
1	0.999	0.001	0															3.0933		5.39758
2	0.589	0.358	0.053		X	intensity		X	intensity		X	intensity		X	intensity			3.22168		5.76491
3	0.233	0.323	0.444		0.4	0		0.4	0		0.4	0		0.4	0			2.83043		4.68021
4	0.001	0.043	0.956		0.463	0		0.463	0		0.463	0		0.463	0			3.4173		4.18323
					0.536	0		0.536	0		0.536	0		0.536	0			3.42341		5.65255
					0.621	0		0.621	0		0.621	0		0.621	0			3.75964		4.61106
					0.719	0		0.719	0		0.719	0		0.719	0			3.84523		4.18323
					0.833	0		0.833	0		0.833	0		0.833	0			2.78152		4.39931
					0.965	0		0.965	0		0.965	0		0.965	0			3.88191		5.48833
					1.12	0		1.12	0		1.12	0		1.12	0			3.46009		5.29386
					1.29	0		1.29	0		1.29	0		1.29	0			3.05662		4.32584
					1.5	0		1.5	0		1.5	0		1.5	0			4.05308		4.44685
					1.74	0		1.74	0		1.74	0		1.74	0			4.26704		4.08816
					2.01	0		2.01	0		2.01	0		2.01	0			5.25738		4.49006
					2.33	0		2.33	0		2.33	0		2.33	0			3.64349		6.81936
					2.7	0		2.7	0		2.7	0		2.7	0			3.49677		4.62835
					3.12	0		3.12	0		3.12	0		3.12	0			3.40507		4.70614
					3.62	0		3.62	0		3.62	0		3.62	0			4.14477		5.58341
					4.19	0		4.19	0		4.19	0		4.19	0			3.73519		5.54451
					4.85	0		4.85	0		4.85	0		4.85	0			4.26704		4.96111
					5.61	0		5.61	0		5.61	0		5.61	0			3.01994		4.85739
					6.5	0		6.5	0		6.5	0		6.5	0			2.84266		4.88859
					7.53	0		7.53	0		7.53	0		7.53	0			3.24002		4.32097
					8.72	0		8.72	0		8.72	0		8.72	0			3.62515		4.49808
					10.1	0		10.1	0		10.1	0		10.1	0			3.43564		5.31726
					11.7	0		11.7	0		11.7	0		11.7	0			3.09941		6.13019
					13.5	0		13.5	0		13.5	0		13.5	0			3.58847		4.58075
					15.7	0		15.7	0		15.7	0		15.7	0			2.71428		5.08809
					18.2	0		18.2	0		18.2	0		18.2	0			3.91859		4.31164
					21	0		21	0		21	0		21	0			2.66537		5.25717
					24.4	0		24.4	0		24.4	0		24.4	0			4.8967		4.58355
					28.2	0		28.2	0		28.2	0		28.2	0			3.72296		4.25108
					32.7	0		32.7	0		32.7	0		32.7	0			4.37708		5.30532
					37.8	0		37.8	0		37.8	0		37.8	0			4.52991		4.42819
					43.8	0		43.8	0		43.8	0		43.8	0			5.53248		4.51441
					50.7	0		50.7	0		50.7	0		50.7	0			3.75964		4.23746
					58.8	0		58.8	0		58.8	0		58.8	0			3.14832		4.86199
					68.1	0.46		68.1	0		68.1	0		68.1	0			5.85648		5.26827
					78.8	3.49		78.8	0		78.8	0		78.8	0			3.51511		5.39228
					91.3	8.3		91.3	0		91.3	0		91.3	0			2.94658		4.65904
					106	13.2		106	0		106	0		106	0			3.72296		4.51282
					122	16.5		122	0		122	0		122	0			4.05919		5.19859
					142	17.4		142	0		142	0		142	0			3.12252		5.49851
					164	15.7		164	0		164	0		164	0			3.0016		4.02864
					190	12.2		190	0		190	0		190	0			3.21556		5.12294
					220	7.86		220	0		220	0		220	0			3.25224		4.84734
					255	3.84		255	0		255	0		255	0			3.0933		5.63091
					295	1.1		295	0		295	0		295	0			3.06273		5.46069
					342	0		342	1.84		342	1.61		342	0			3.509		6.18752
					396	0		396	11		396	4.69		396	0			2.9184		5.43367
					459	0		459	21.3		459	8.15		459	0			2.44529		4.39071
					531	0		531	26		531	11.4		531	7.28			3.58847		4.69333
					615	0		615	22.5		615	14.1		615	19			4.81723		5.15536
					712	0		712	13.2		712	15.7		712	26.8			3.76575		6.06593
					825	0		825	4.11		825	15.7		825	25.5			3.34394		4.2448
					955	0		955	0		955	13.5		955	16.1			3.97972		5.0635
					1110	0		1110	0		1110	9.39		1110	5.29			3.0016		5.57957
					1280	0		1280	0		1280	4.64		1280	0			3.24002		4.75277
					1480	0		1480	0		1480	1.09		1480	0			3.7413		5.70116
					1720	0		1720	0		1720	0		1720	0			3.2767		5.89841
					1990	0		1990	0		1990	0		1990	0			4.52991		4.46366
					2300	0		2300	0		2300	0		2300	0			3.02605		3.52607
					2670	0		2670	0		2670	0		2670	0			3.61904		5.07971
					3090	0		3090	0		3090	0		3090	0			4.98229		5.87409
					3580	0		3580	0		3580	0		3580	0			3.34394		5.36612
					4150	0		4150	0		4150	0		4150	0			3.0016		6.00378
					4800	0		4800	0		4800	0		4800	0			2.9099		4.15023
					5560	0		5560	0		5560	0		5560	0			3.76575		4.44101
					6440	0		6440	0		6440	0		6440	0			4.32206		4.55219
					7460	0		7460	0		7460	0		7460	0			2.61647		4.26807
					8630	0		8630	0		8630	0		8630	0			2.73873		5.08956
																		4.60327		6.36195
																		2.75707		4.87338
																		3.81466		3.78011
																		3.58847		3.93453
																		3.58847		5.78135
																		3.47843		5.2378
																		3.63126		6.54725
																		4.27927		5.42928
																		3.79632		4.7622
																		3.44787		3.90364
																		3.82689		4.44101
																		3.0016		4.22483
																		3.42953		4.53984
																		2.68371		5.58369
																		3.53956		4.01942
																		3.52734		4.3301
																		3.58236		4.86408
																		3.27058		4.35922
																		2.73873		4.35922
																		4.69497		4.31068
																		3.5579		4.95146
																		3.42341		4.01942
																		4.07753		4.48544
																		2.65926		4.24272
																		4.18757		3.63107
																		4.62161		3.85437
																		4.08976		5.39806
																		3.77187		4.04854
																		2.87322		4.13592
																		4.6644		4.52427
																		2.92824		4.32039
																		2.70816		4.1165
																		2.97715		3.2233
																		4.92116		4.83495
																		3.509		3.41748
																		3.91859		4
																		3.04439		3.85437
																		2.83893		5.48544
																		5.12289		4.71845
																		4.67663		5.22822
																		3.80855		5.7832
																		3.37451		4.42946
																		3.26447		4.63693
																		4.69497		4.17531
																		2.77779		5.45124
																		2.86338		4.25311
																		4.73165		6.53527
																		3.35005		4.7251
																		2.99549		5.16598
																		2.90379		4.26867
																		3.2339		3.85892
																		3.12998		3.85373
																		2.84877		3.87967
																		2.87322		3.74481
																		3.85745		4.38278
																		2.66537		5.13485
																		5.04953		5.29564
																		3.57013		4.28942
																		3.11775		3.79668
																		3.36839		4.04046
																		2.90379		3.25207
																		3.3256		3.72407
																		4.49934		4.73548
																		3.12998		5.75726
																		2.87322		4.50726
																		2.9099		4.29979
																		3.90636		3.83817
																		3.08107		3.69813
																		3.66794		3.8278
																		2.88545		4.9628
																		4.45655		4.36742
																		4.70719		4.00343
																		3.82077		4.52137
																		3.82077		4.29349
																		4.37096		4.69926
																		2.79986		4.30734
																		3.82077		4.92385
																		3.47843		3.73612
																		2.73262		4.49109
																		3.15443		4.60632
																		2.95269		3.91847
																		2.91601		4.9046
																		3.77187		4.32705
																		3.42341		4.69362
																		4.71942		5.05151
																		4.16923		4.77975
																		2.74484		4.36624
																		3.99194		3.47586
																		2.78764		4.76825
																		3.04439		3.89125
																		3.50288		5.31529
																		3.50288		5.80906
																		3.1422		4.34043
																		4.52991		7.44033
																		3.77187		4.71592
																		4.74999		4.87409
																		4.00417		5.20523
																		2.7693		4.01633
																		3.98583		4.76074
																		3.01994		4.96961
																		4.19368		4.38889
																		3.03828		5.06714
																		3.94915		4.31029
																		4.13866		4.74741
																		2.83281		4.0767
																		3.02098		5.14428
																		3.36839		3.08438
																		2.80598		0.785399
																		4.5727		4.80985
																		4.35874		4.80225
																		5.15346		3.00433
																		3.57013		4.05203
																		3.82077		5.2398
																		3.28281		4.0934
																		4.32817		3.80713
																		3.58847		4.13192
																		3.02605		4.62183
																		2.50643		5.42652
																		2.98937		3.66103
																		3.54568		5.76623
																		3.09941		5.19401
																		3.11402		4.17136
																		3.35005		3.57101
																		2.59813		4.22275
																		3.80855		5.1863
																		3.27058		4.35048
																		2.75096		3.5166
																		2.7265		4.36352
																		3.20945		4.64063
																		3.36839		5.28219
																		3.77187		4.22523
																		2.89126		3.90232
																		4.45655		3.99153
																		2.9099		4.89372
																		2.90379		3.67121
																		4.29761		4.64737
																		3.15443		4.54463
																		2.75504		4.82272
																		5.37445		3.75859
																		2.9161		4.49443
																		3.34843		3.7427
																		5.63723		4.66207
																		4.06898		3.35687
																		3.86553		4.64683
																		4.38263		4.3383
																		2.6957		5.15867
																		3.56036		5.18743
																		3.17041		4.37025
																		4.92516		3.86897
																		5.01841		4.97523
																		2.60245		3.40745
																		3.06123
																		3.81467
																		4.21309
																		2.8822
																		3.39929
																		3.52645
																		3.00935
																		2.73859
																		3.27214
																		2.93306
																		3.61122
																		3.83162
																		3.28062
																		3.25518
																		3.33148
																		3.17889
																		6.10347
																		4.11984
																		2.99341
																		3.13651
																		4.45045
																		2.68722
																		3.56036
																		3.45016
																		3.75533
																		4.17918
																		2.95052
																		3.58579
																		3.69599
																		4.43349
																		4.23852
																		3.46711
																		5.23034
																		4.68781
																		2.72961
																		4.78105
																		5.46769
																		5.23881
																		3.91639
																		2.8059

## Sheet: Figure 3
Figure 3
2theta/degree	SSMs		2theta/degree	LCMs		2theta/degree	SLMs		2theta/degree	Toroids
10.5368	4.94024		10.5368	0.51678		10.5368	7.23757		10.5368	3.08786
10.5696	5.10671		10.5696	-0.3157		10.5696	8.00101		10.5696	2.79442
10.6025	4.3811		10.6025	-0.85371		10.6025	8.169		10.6025	2.99499
10.6354	4.50014		10.6354	-1.74791		10.6354	7.63235		10.6354	2.83504
10.6683	4.3874		10.6683	-2.92899		10.6683	7.06207		10.6683	3.08599
10.7011	3.86022		10.7011	-2.57053		10.7011	6.9032		10.7011	2.96108
10.734	3.11593		10.734	-3.28059		10.734	5.84617		10.734	2.90736
10.7669	3.36931		10.7669	-3.35578		10.7669	5.91067		10.7669	2.83023
10.7997	3.43043		10.7997	-2.75948		10.7997	7.1613		10.7997	2.80481
10.8326	3.56711		10.8326	-1.31485		10.8326	7.10725		10.8326	3.07261
10.8655	3.58246		10.8655	-1.15924		10.8655	6.45351		10.8655	3.02584
10.8983	3.60561		10.8983	-2.35423		10.8983	6.95259		10.8983	3.14931
10.9312	2.90225		10.9312	-2.79403		10.9312	6.733		10.9312	3.05988
10.9641	2.55513		10.9641	-1.76432		10.9641	7.19966		10.9641	3.08791
10.9969	2.80561		10.9969	-1.08071		10.9969	7.2139		10.9969	2.89061
11.0298	2.74874		11.0298	-0.55945		11.0298	6.73024		11.0298	3.2076
11.0627	3.78335		11.0627	0.7878		11.0627	7.35581		11.0627	3.03016
11.0955	3.94375		11.0955	-0.63966		11.0955	6.48952		11.0955	3.34483
11.1284	3.4104		11.1284	-2.62342		11.1284	6.92696		11.1284	3.0693
11.1613	3.49884		11.1613	-3.268		11.1613	7.21811		11.1613	3.15641
11.1942	3.96528		11.1942	-2.4025		11.1942	7.61622		11.1942	3.09808
11.227	3.40329		11.227	-1.23903		11.227	7.55995		11.227	3.03574
11.2599	1.74743		11.2599	-1.70607		11.2599	6.63584		11.2599	3.05166
11.2928	2.92069		11.2928	-2.99938		11.2928	6.40645		11.2928	3.29613
11.3256	3.80523		11.3256	-2.41328		11.3256	6.40831		11.3256	3.51872
11.3585	3.21457		11.3585	-1.38036		11.3585	7.15276		11.3585	3.13176
11.3914	3.64501		11.3914	-0.95931		11.3914	6.90603		11.3914	3.09262
11.4242	3.49455		11.4242	-1.78202		11.4242	6.51018		11.4242	3.05759
11.4571	4.12127		11.4571	-2.53579		11.4571	7.08754		11.4571	3.01783
11.49	3.99897		11.49	-2.83077		11.49	7.01044		11.49	3.32489
11.5229	3.42071		11.5229	-2.71301		11.5229	7.6469		11.5229	3.40558
11.5557	3.58584		11.5557	-2.22945		11.5557	7.24993		11.5557	3.2485
11.5886	3.09783		11.5886	-1.90297		11.5886	5.74738		11.5886	3.01608
11.6215	4.69085		11.6215	-1.51816		11.6215	6.61983		11.6215	3.24288
11.6543	4.22037		11.6543	0.01376		11.6543	6.68801		11.6543	3.20134
11.6872	3.71432		11.6872	0.56287		11.6872	5.85658		11.6872	3.03025
11.7201	3.4522		11.7201	0.67361		11.7201	6.48139		11.7201	2.94466
11.7529	3.70033		11.7529	2.37843		11.7529	7.11084		11.7529	3.34445
11.7858	4.23992		11.7858	1.11282		11.7858	6.61557		11.7858	3.28073
11.8187	3.35602		11.8187	-0.7899		11.8187	6.55147		11.8187	3.2899
11.8515	2.65867		11.8515	-0.57064		11.8515	6.77737		11.8515	3.05087
11.8844	4.18004		11.8844	-0.4324		11.8844	6.94943		11.8844	3.09146
11.9173	4.41709		11.9173	-0.40177		11.9173	7.33634		11.9173	3.16384
11.9502	4.02693		11.9502	-0.07243		11.9502	6.55454		11.9502	3.26222
11.983	4.58716		11.983	0.94337		11.983	7.0084		11.983	3.06044
12.0159	3.54617		12.0159	2.6491		12.0159	6.59964		12.0159	3.45246
12.0488	2.49382		12.0488	1.56016		12.0488	5.55446		12.0488	3.42318
12.0816	3.84267		12.0816	0.51289		12.0816	5.72145		12.0816	2.92423
12.1145	4.97445		12.1145	1.7793		12.1145	6.86855		12.1145	3.1323
12.1474	4.1769		12.1474	0.34727		12.1474	7.79045		12.1474	3.37798
12.1802	3.64886		12.1802	-0.4427		12.1802	7.17482		12.1802	3.28385
12.2131	4.41751		12.2131	-1.09538		12.2131	6.85498		12.2131	3.05219
12.246	4.3536		12.246	-0.87712		12.246	6.93358		12.246	3.30818
12.2788	4.44708		12.2788	-0.43441		12.2788	6.91667		12.2788	3.25713
12.3117	4.85844		12.3117	-0.54604		12.3117	7.63944		12.3117	3.42761
12.3446	4.31036		12.3446	-0.26054		12.3446	7.35395		12.3446	3.56121
12.3774	4.1032		12.3774	0.01668		12.3774	7.84381		12.3774	3.75292
12.4103	3.97206		12.4103	0.23676		12.4103	8.4034		12.4103	3.75912
12.4432	4.76306		12.4432	1.22128		12.4432	8.30958		12.4432	3.66171
12.4761	4.64513		12.4761	0.80561		12.4761	7.53075		12.4761	3.6672
12.5089	4.37606		12.5089	1.22943		12.5089	7.04233		12.5089	3.65252
12.5418	4.20536		12.5418	2.32104		12.5418	7.13625		12.5418	3.70604
12.5747	4.45694		12.5747	0.64022		12.5747	8.10477		12.5747	3.78846
12.6075	4.44446		12.6075	-0.02293		12.6075	8.76835		12.6075	3.69302
12.6404	4.30301		12.6404	-0.25964		12.6404	8.15476		12.6404	3.82344
12.6733	5.15002		12.6733	1.58903		12.6733	8.09467		12.6733	3.7926
12.7061	4.71068		12.7061	1.82268		12.7061	8.05374		12.7061	3.63699
12.739	4.59622		12.739	1.04027		12.739	8.86504		12.739	3.84517
12.7719	5.2733		12.7719	1.06404		12.7719	8.53076		12.7719	3.57578
12.8048	5.69969		12.8048	0.54892		12.8048	9.23592		12.8048	3.40071
12.8376	5.57177		12.8376	0.65015		12.8376	9.71968		12.8376	3.49305
12.8705	4.29421		12.8705	1.86324		12.8705	8.14745		12.8705	3.58189
12.9033	3.84255		12.9033	2.05862		12.9033	8.21577		12.9033	3.25377
12.9362	4.21921		12.9362	0.63452		12.9362	8.16898		12.9362	3.33865
12.9691	5.14421		12.9691	0.55902		12.9691	8.5189		12.9691	3.2914
13.002	4.60925		13.002	0.58408		13.002	8.96269		13.002	3.27216
13.0348	4.70513		13.0348	0.09228		13.0348	8.94767		13.0348	3.36497
13.0677	4.61168		13.0677	0.80666		13.0677	9.35083		13.0677	3.1673
13.1006	4.10913		13.1006	3.17657		13.1006	8.92113		13.1006	3.47256
13.1334	4.39799		13.1334	3.47547		13.1334	8.90596		13.1334	3.73662
13.1663	4.96557		13.1663	2.88171		13.1663	9.31601		13.1663	3.8367
13.1992	5.34453		13.1992	2.39784		13.1992	9.75699		13.1992	3.56622
13.232	4.6282		13.232	2.56937		13.232	9.01789		13.232	3.28558
13.2649	4.4824		13.2649	2.27032		13.2649	9.18543		13.2649	3.24057
13.2978	5.3263		13.2978	1.42738		13.2978	8.78418		13.2978	3.57829
13.3307	5.75275		13.3307	1.08644		13.3307	8.64723		13.3307	3.84695
13.3635	5.33868		13.3635	1.56455		13.3635	9.05626		13.3635	3.61079
13.3964	4.96377		13.3964	2.17108		13.3964	9.2682		13.3964	3.73557
13.4293	5.2856		13.4293	0.66534		13.4293	8.92327		13.4293	3.85471
13.4621	5.70559		13.4621	1.5015		13.4621	8.96151		13.4621	3.87148
13.495	5.28889		13.495	2.49176		13.495	9.23241		13.495	3.88674
13.5279	5.3288		13.5279	1.41013		13.5279	9.62234		13.5279	4.06956
13.5607	5.5555		13.5607	0.15637		13.5607	9.30652		13.5607	3.99963
13.5936	5.1385		13.5936	1.62421		13.5936	8.80219		13.5936	4.00035
13.6265	4.66954		13.6265	1.5835		13.6265	8.5253		13.6265	4.25033
13.6593	4.44419		13.6593	0.49758		13.6593	9.02187		13.6593	4.56795
13.6922	5.35653		13.6922	1.5913		13.6922	9.24326		13.6922	4.48265
13.7251	5.79726		13.7251	2.09453		13.7251	9.54919		13.7251	4.77558
13.7579	5.49976		13.7579	2.46793		13.7579	9.75023		13.7579	4.92642
13.7908	6.00915		13.7908	2.10503		13.7908	9.73049		13.7908	5.3485
13.8237	5.86573		13.8237	0.96153		13.8237	9.43988		13.8237	5.44923
13.8566	5.76781		13.8566	2.03117		13.8566	9.49405		13.8566	5.26567
13.8894	6.22376		13.8894	3.12558		13.8894	9.8323		13.8894	4.9783
13.9223	5.62151		13.9223	3.18445		13.9223	9.53191		13.9223	4.82492
13.9552	5.43891		13.9552	3.94758		13.9552	9.53849		13.9552	4.6573
13.988	5.01576		13.988	2.4749		13.988	8.81099		13.988	4.81204
14.0209	5.3236		14.0209	1.65178		14.0209	9.75512		14.0209	4.57386
14.0538	5.06136		14.0538	2.45139		14.0538	10.3727		14.0538	4.44581
14.0867	5.25392		14.0867	1.90149		14.0867	9.92445		14.0867	4.45312
14.1195	5.07967		14.1195	1.01505		14.1195	9.48345		14.1195	4.59669
14.1524	4.46177		14.1524	1.25011		14.1524	9.17127		14.1524	4.46463
14.1852	5.84337		14.1852	2.78249		14.1852	10.6974		14.1852	4.61395
14.2181	5.17765		14.2181	2.38651		14.2181	10.4875		14.2181	4.68135
14.251	5.30995		14.251	2.09167		14.251	10.9657		14.251	4.69202
14.2839	5.26029		14.2839	2.65536		14.2839	11.364		14.2839	4.49416
14.3167	5.62734		14.3167	2.68259		14.3167	10.3843		14.3167	4.67811
14.3496	5.90869		14.3496	3.28277		14.3496	10.6409		14.3496	4.71955
14.3825	5.76931		14.3825	2.12318		14.3825	11.5545		14.3825	5.02168
14.4153	6.44816		14.4153	1.4587		14.4153	11.9583		14.4153	5.15674
14.4482	6.43323		14.4482	5.63339		14.4482	11.9939		14.4482	5.17114
14.4811	4.96459		14.4811	5.93515		14.4811	11.4637		14.4811	5.6683
14.5139	4.6885		14.5139	4.39293		14.5139	11.3188		14.5139	5.45225
14.5468	5.05225		14.5468	4.11804		14.5468	11.6746		14.5468	5.50628
14.5797	4.79632		14.5797	2.55348		14.5797	12.9182		14.5797	5.77644
14.6126	5.83171		14.6126	3.44594		14.6126	13.4299		14.6126	6.42818
14.6454	5.81484		14.6454	6.01684		14.6454	13.9027		14.6454	6.62834
14.6783	4.89909		14.6783	6.14484		14.6783	15.5048		14.6783	7.19396
14.7112	5.28566		14.7112	4.58831		14.7112	17.688		14.7112	8.5285
14.744	5.96026		14.744	5.51111		14.744	19.9559		14.744	10.2171
14.7769	5.14217		14.7769	6.8463		14.7769	22.2917		14.7769	12.9097
14.8098	4.10848		14.8098	7.46424		14.8098	24.9173		14.8098	16.5565
14.8426	5.28955		14.8426	8.35379		14.8426	28.9964		14.8426	21.7455
14.8755	5.53108		14.8755	9.41334		14.8755	31.5899		14.8755	27.1048
14.9084	5.1826		14.9084	9.47428		14.9084	32.4531		14.9084	31.7685
14.9413	4.89654		14.9413	9.81495		14.9413	32.2947		14.9413	33.9025
14.9741	5.72063		14.9741	10.3713		14.9741	31.4557		14.9741	32.6253
15.007	5.06416		15.007	10.3959		15.007	28.9465		15.007	29.0712
15.0398	4.93564		15.0398	11.3453		15.0398	26.0818		15.0398	24.9751
15.0727	5.57722		15.0727	10.8606		15.0727	25.0664		15.0727	20.2743
15.1056	5.59956		15.1056	10.7131		15.1056	22.9654		15.1056	16.1985
15.1385	5.78828		15.1385	9.93963		15.1385	20.5635		15.1385	13.1371
15.1713	5.0969		15.1713	9.36559		15.1713	18.108		15.1713	10.7944
15.2042	4.6488		15.2042	8.95307		15.2042	15.9299		15.2042	9.02306
15.2371	4.48604		15.2371	8.58402		15.2371	14.7148		15.2371	8.32036
15.2699	4.49932		15.2699	8.98543		15.2699	14.4822		15.2699	7.56317
15.3028	4.7821		15.3028	8.27179		15.3028	13.99		15.3028	6.98001
15.3357	4.77745		15.3357	6.55183		15.3357	12.9673		15.3357	6.81881
15.3686	5.17168		15.3686	5.98497		15.3686	12.8571		15.3686	6.64948
15.4014	4.94637		15.4014	8.23378		15.4014	11.5459		15.4014	6.23083
15.4343	5.17396		15.4343	8.60119		15.4343	11.9741		15.4343	6.33811
15.4672	4.60799		15.4672	5.89838		15.4672	11.2979		15.4672	6.17929
15.5	4.24178		15.5	5.48403		15.5	10.8993		15.5	6.38597
15.5329	4.56376		15.5329	7.0485		15.5329	10.9488		15.5329	6.56162
15.5658	3.96649		15.5658	6.67539		15.5658	10.3518		15.5658	6.57003
15.5986	3.95145		15.5986	5.65749		15.5986	11.0568		15.5986	6.69261
15.6315	4.89292		15.6315	5.75809		15.6315	11.2921		15.6315	6.63633
15.6644	4.39172		15.6644	5.97536		15.6644	11.3245		15.6644	7.0488
15.6972	3.57883		15.6972	5.22005		15.6972	10.7083		15.6972	6.95369
15.7301	3.61221		15.7301	4.0494		15.7301	10.2233		15.7301	6.88023
15.763	3.65389		15.763	3.59313		15.763	9.93242		15.763	6.62298
15.7958	4.53369		15.7958	2.83483		15.7958	10.0148		15.7958	6.54374
15.8287	4.69674		15.8287	2.76712		15.8287	10.1428		15.8287	6.60669
15.8616	4.44158		15.8616	3.54802		15.8616	10.8597		15.8616	6.52882
15.8945	4.26608		15.8945	4.43195		15.8945	11.0677		15.8945	6.75144
15.9273	4.26135		15.9273	5.08354		15.9273	10.7365		15.9273	7.20666
15.9602	3.9808		15.9602	3.5335		15.9602	10.8788		15.9602	7.25849
15.9931	2.57846		15.9931	3.33668		15.9931	10.3629		15.9931	7.46619
16.0259	3.17417		16.0259	3.39517		16.0259	10.7696		16.0259	7.66013
16.0588	3.70104		16.0588	3.50589		16.0588	10.6848		16.0588	8.01169
16.0917	2.8882		16.0917	4.305		16.0917	9.91036		16.0917	8.74764
16.1245	2.59014		16.1245	3.06822		16.1245	10.0511		16.1245	9.65487
16.1574	2.52125		16.1574	4.38016		16.1574	9.40528		16.1574	10.2562
16.1903	3.57868		16.1903	7.24873		16.1903	10.3851		16.1903	10.8249
16.2231	4.07072		16.2231	5.27735		16.2231	10.5775		16.2231	11.3159
16.256	4.50973		16.256	3.91703		16.256	9.09054		16.256	11.5254
16.2889	3.58401		16.2889	4.86073		16.2889	9.5212		16.2889	11.6051
16.3218	3.22871		16.3218	5.03249		16.3218	10.2931		16.3218	11.2631
16.3546	3.0721		16.3546	5.03644		16.3546	9.93809		16.3546	10.728
16.3875	3.26871		16.3875	5.11771		16.3875	10.549		16.3875	10.2566
16.4204	3.966		16.4204	5.82485		16.4204	10.1679		16.4204	9.34134
16.4532	3.57281		16.4532	5.85115		16.4532	9.95193		16.4532	8.59774
16.4861	3.09554		16.4861	4.99062		16.4861	10.5472		16.4861	8.05621
16.519	2.52548		16.519	3.94541		16.519	10.3588		16.519	7.5789
16.5518	2.42366		16.5518	4.37074		16.5518	10.069		16.5518	7.10527
16.5847	2.53056		16.5847	5.23676		16.5847	10.314		16.5847	7.13999
16.6176	3.31711		16.6176	5.43456		16.6176	11.3987		16.6176	6.96388
16.6504	3.46148		16.6504	5.57427		16.6504	11.5513		16.6504	6.91787
16.6833	2.84708		16.6833	5.06825		16.6833	10.6295		16.6833	6.75973
16.7162	3.00756		16.7162	5.46268		16.7162	10.7722		16.7162	6.70196
16.7491	4.10928		16.7491	5.78585		16.7491	11.2822		16.7491	6.35203
16.7819	3.41186		16.7819	4.84979		16.7819	11.4712		16.7819	6.65998
16.8148	3.001		16.8148	4.10267		16.8148	11.7764		16.8148	6.46958
16.8477	3.15419		16.8477	4.23825		16.8477	11.8064		16.8477	6.38842
16.8805	2.98513		16.8805	5.4128		16.8805	12.271		16.8805	6.28239
16.9134	3.16527		16.9134	6.68619		16.9134	12.5967		16.9134	6.33205
16.9463	2.87448		16.9463	5.82726		16.9463	12.4003		16.9463	6.48782
16.9791	2.81378		16.9791	4.95324		16.9791	12.7535		16.9791	6.49358
17.012	2.17259		17.012	4.29183		17.012	13.0744		17.012	6.36502
17.0449	3.34948		17.0449	2.73145		17.0464	14.1933		17.0449	6.28574
17.0777	3.08516		17.0777	3.42734		17.0777	13.0334		17.0777	6.38141
17.1106	2.04156		17.1106	4.99802		17.1106	11.9754		17.1106	6.24374
17.1435	2.5985		17.1435	4.57376		17.1435	13.1496		17.1435	6.18533
17.1763	2.56549		17.1763	4.18376		17.1763	12.5519		17.1763	6.35086
17.2092	1.85188		17.2092	3.98522		17.2092	11.948		17.2092	6.10604
17.2421	2.65889		17.2421	2.72544		17.2421	12.026		17.2421	5.95893
17.275	3.22909		17.275	3.25467		17.275	11.1125		17.275	5.82976
17.3078	2.56592		17.3078	4.91873		17.3078	10.8258		17.3078	5.85126
17.3407	2.03529		17.3407	5.26598		17.3407	10.3239		17.3407	5.67013
17.3736	2.27841		17.3736	5.73696		17.3736	10.2781		17.3736	5.52294
17.4064	2.3007		17.4064	5.46922		17.4064	10.4491		17.4064	5.50025
17.4393	2.08161		17.4393	5.152		17.4393	10.4231		17.4393	5.39208
17.4722	2.00728		17.4722	5.78141		17.4722	9.8003		17.4722	5.46091
17.505	2.60181		17.505	5.13419		17.505	10.1433		17.505	5.23847
17.5379	3.26403		17.5379	4.97877		17.5379	10.2884		17.5379	4.99844
17.5708	3.04681		17.5708	5.26892		17.5708	8.69341		17.5708	5.21205
17.6036	2.83098		17.6036	4.37676		17.6036	8.63277		17.6036	4.81109
17.6365	2.24696		17.6365	4.66662		17.6365	8.92363		17.6365	4.67427
17.6694	2.52171		17.6694	6.39224		17.6694	9.56388		17.6694	4.76685
17.7023	2.33355		17.7023	6.88747		17.7023	9.70078		17.7023	4.82714
17.7351	2.06551		17.7351	7.12832		17.7351	9.1831		17.7351	4.53167
17.768	2.37023		17.768	7.52837		17.768	9.2405		17.768	4.42534
17.8009	2.11864		17.8009	7.47049		17.8009	9.95668		17.8009	4.50441
17.8337	2.5431		17.8337	6.53317		17.8337	10.1592		17.8337	4.52652
17.8666	2.02565		17.8666	4.93091		17.8666	8.83817		17.8666	4.18491
17.8995	2.17612		17.8995	5.90599		17.8995	8.56299		17.8995	4.34756
17.9323	2.72504		17.9323	7.32232		17.9323	8.52881		17.9323	4.47727
17.9652	2.14545		17.9652	6.58349		17.9652	8.81837		17.9652	4.58826
17.9981	1.88965		17.9981	5.68439		17.9981	8.89654		17.9981	4.91579
18.031	1.9615		18.031	5.64989		18.031	9.06326		18.031	4.97191
18.0638	1.68143		18.0638	5.70816		18.0638	9.01295		18.0638	5.23048
18.0967	1.84201		18.0967	6.77761		18.0967	8.68573		18.0967	5.76744
18.1296	2.00216		18.1296	7.44394		18.1296	9.13869		18.1296	5.91103
18.1624	2.34877		18.1624	7.73606		18.1624	9.75345		18.1624	5.92106
18.1953	1.865		18.1953	7.88991		18.1953	8.78608		18.1953	5.93597
18.2282	2.07054		18.2282	6.94054		18.2282	8.59749		18.2282	5.46398
18.261	2.51853		18.261	5.63352		18.261	8.8441		18.261	5.21382
18.2939	2.74222		18.2939	5.62039		18.2939	9.04228		18.2939	4.8899
18.3268	2.19542		18.3268	3.65348		18.3268	9.2655		18.3268	4.55166
18.3596	2.02909		18.3596	2.64647		18.3596	9.56047		18.3596	4.45227
18.3925	2.12836		18.3925	4.72385		18.3925	9.08026		18.3925	4.1886
18.4254	1.36281		18.4254	6.92961		18.4254	7.93223		18.4254	4.34805
18.4582	1.25071		18.4582	8.61083		18.4582	7.64488		18.4582	4.3408
18.4911	1.22404		18.4911	7.93267		18.4911	8.28864		18.4911	4.31722
18.524	1.60629		18.524	5.78589		18.524	8.8133		18.524	4.23282
18.5569	2.1632		18.5569	5.64121		18.5569	8.40753		18.5569	3.97668
18.5897	1.88682		18.5897	6.06729		18.5897	7.77759		18.5897	4.04613
18.6226	2.03086		18.6226	4.07003		18.6226	8.25143		18.6226	3.99997
18.6555	1.76821		18.6555	3.6291		18.6555	8.92838		18.6555	3.72254
18.6883	2.77684		18.6883	4.55489		18.6883	8.77476		18.6883	3.62859
18.7212	2.02622		18.7212	5.9805		18.7212	7.69646		18.7212	3.50295
18.7541	2.10013		18.7541	5.16184		18.7541	8.20008		18.7541	3.50024
18.7869	2.87879		18.7869	3.59319		18.7869	8.11531		18.7869	3.59579
18.8198	2.15196		18.8198	3.81473		18.8198	7.90896		18.8198	3.36593
18.8527	1.17747		18.8527	4.27579		18.8527	7.38266		18.8527	3.53593
18.8855	1.44701		18.8855	5.50266		18.8855	7.24115		18.8855	3.45721
18.9184	1.86674		18.9184	6.00267		18.9184	7.32651		18.9184	3.43586
18.9513	2.77633		18.9513	5.32204		18.9513	7.45406		18.9513	3.58233
18.9842	1.67587		18.9842	4.606		18.9842	7.04823		18.9842	3.64735
19.017	2.15827		19.017	5.63967		19.017	7.35148		19.017	3.51576
19.0499	2.42283		19.0499	5.60987		19.0499	7.6132		19.0499	3.4796
19.0828	1.90645		19.0828	6.13801		19.0828	7.26056		19.0828	3.51396
19.1156	1.27659		19.1156	6.92133		19.1156	5.91757		19.1156	3.70483
19.1485	1.74469		19.1485	6.17865		19.1485	6.52577		19.1485	3.5338
19.1814	2.33629		19.1814	5.19747		19.1814	7.33913		19.1814	3.27859
19.2142	2.6712		19.2142	4.07383		19.2142	7.23322		19.2142	3.20132
19.2471	1.5832		19.2471	5.45258		19.2471	6.72476		19.2471	3.08882
19.28	1.99597		19.28	7.26198		19.28	7.25897		19.28	3.02507
19.3129	2.32423		19.3129	7.62123		19.3129	7.61632		19.3129	2.95201
19.3457	2.21916		19.3457	5.48278		19.3457	7.09287		19.3457	2.8798
19.3786	2.88438		19.3786	3.02925		19.3786	6.72043		19.3786	2.94424
19.4115	2.17727		19.4115	3.45366		19.4115	6.16483		19.4115	2.82823
19.4443	1.78229		19.4443	3.79096		19.4443	6.5835		19.4443	2.98978
19.4772	1.75912		19.4772	3.72684		19.4772	6.76718		19.4772	3.04053
19.5101	1.84269		19.5101	4.85964		19.5101	6.69568		19.5101	2.85411
19.5429	2.40309		19.5429	5.3583		19.5429	6.89667		19.5429	2.97155
19.5758	2.28018		19.5758	6.14478		19.5758	6.55391		19.5758	2.90454
19.6087	3.03526		19.6087	5.81717		19.6087	7.37702		19.6087	2.89778
19.6415	2.68737		19.6415	3.70234		19.6415	6.92999		19.6415	2.94836
19.6744	1.83487		19.6744	3.95249		19.6744	6.90822		19.6744	2.77662
19.7073	1.81707		19.7073	5.12687		19.7073	7.44926		19.7073	2.70789
19.7401	1.95195		19.7401	5.41243		19.7401	7.13048		19.7401	2.77837
19.773	2.00603		19.773	5.63343		19.773	6.69111		19.773	2.78354
19.8059	1.92998		19.8059	5.52019		19.8059	6.31303		19.8059	2.58318
19.8388	2.96606		19.8388	4.86882		19.8388	6.75443		19.8388	2.61309
19.8716	2.40804		19.8716	4.16477		19.8716	6.53724		19.8716	2.58976
19.9045	2.50542		19.9045	3.72124		19.9045	7.11096		19.9045	2.53536
19.9374	2.4489		19.9374	4.08364		19.9555	7.5769		19.9374	2.61444
19.9702	1.9749		19.9702	4.71777		19.9702	7.10534		19.9702	2.31215
20.0031	2.1711		20.0031	4.28619		20.0031	7.44881		20.0031	2.24533
20.036	2.65621		20.036	3.08793		20.036	7.7136		20.036	2.2772
20.0688	2.99321		20.0688	4.02707		20.0688	8.14426		20.0688	2.13662
20.1017	2.19363		20.1017	4.67912		20.1017	6.8653		20.1017	2.21523
20.1346	2.28981		20.1346	4.20751		20.1346	6.35673		20.1346	2.38813
20.1674	2.23262		20.1674	4.96481		20.1674	6.02014		20.1674	2.35385
20.2003	2.3832		20.2003	4.14551		20.2003	6.77679		20.2003	2.34994
20.2332	2.16852		20.2332	3.02499		20.2332	6.8166		20.2332	2.39612
20.2661	1.5891		20.2661	4.23491		20.2661	5.95777
20.2989	1.75702		20.2989	4.7694		20.2989	5.85527
20.3318	1.87876		20.3318	4.51066		20.3318	5.5295
20.3647	1.99841		20.3647	5.11569		20.3647	5.44457
20.3975	1.5152		20.3975	4.19861		20.3975	5.02539
20.4304	1.84641		20.4304	3.08704		20.4304	5.32096
20.4633	2.70017		20.4633	3.79585		20.4633	6.90763
20.4961	2.30876		20.4961	4.35219		20.4961	6.164
20.529	1.70831		20.529	2.96545		20.529	5.17559
20.5619	2.06882		20.5619	2.49011		20.5619	5.57488
20.5948	1.81141		20.5948	3.71655		20.5948	5.97725
20.6276	1.67279		20.6276	4.646		20.6276	5.61365
20.6605	1.62257		20.6605	4.63512		20.6605	6.1047
20.6934	1.86133		20.6934	4.09013		20.6934	5.6684
20.7262	1.98144		20.7262	4.08427		20.7262	5.30816
20.7591	2.38802		20.7591	3.92846		20.7591	5.33541
20.792	2.24809		20.792	3.54964		20.792	5.71988
20.8248	1.68483		20.8248	3.35962		20.8248	5.7245
20.8577	1.52318		20.8577	2.90185		20.8577	5.21054
20.8906	1.03801		20.8906	2.90987		20.8906	4.86335
20.9234	1.64174		20.9234	3.0516		20.9234	4.9026
20.9563	1.95115		20.9563	2.40955		20.9563	5.07764
20.9892	1.61064		20.9892	2.01736		20.9892	4.25728
21.0221	1.97984		21.0221	1.19069		21.0221	5.09818
21.0549	1.77848		21.0549	3.18251		21.0549	5.06765
21.0878	1.46844		21.0878	3.88199		21.0878	5.3956
21.1207	1.78944		21.1207	3.36638		21.1207	5.49413
21.1535	1.78029		21.1535	3.88802		21.1535	5.01488
21.1864	1.70066		21.1864	2.89233		21.1864	4.76024
21.2193	1.87683		21.2193	2.80431		21.2193	5.08015
21.2521	1.98857		21.2521	3.18624		21.2521	4.93938
21.285	1.41534		21.285	3.78439		21.285	4.24395
21.3179	1.62349		21.3179	4.54822		21.3179	4.9895
21.3507	1.87077		21.3507	4.43823		21.3507	4.67203
21.3836	2.16453		21.3836	4.18248		21.3836	4.63333
21.4165	2.51289		21.4165	4.32703		21.4165	4.92164
21.4493	2.51657		21.4493	4.27077		21.4493	5.17035
21.4822	2.03555		21.4822	5.11889		21.4822	5.14895
21.5151	1.82714		21.5151	4.8962		21.5151	4.7006
21.548	1.55922		21.548	3.02535		21.548	4.68651
21.5808	1.43969		21.5808	2.20765		21.5808	4.79652
21.6137	1.49303		21.6137	1.90594		21.6137	4.52018
21.6466	1.26982		21.6466	1.43677		21.6466	3.94854
21.6794	2.27539		21.6794	2.01556		21.6794	4.62575
21.7123	2.69966		21.7123	2.5686		21.7123	4.96893
21.7452	2.12306		21.7452	2.12301		21.7452	4.17262
21.778	1.46966		21.778	2.73501		21.778	3.46729
21.8109	1.51846		21.8109	3.01398		21.8109	3.46905
21.8438	1.59101		21.8438	3.47668		21.8438	3.88657
21.8767	1.48752		21.8767	4.30167		21.8767	4.02159
21.9095	1.55147		21.9095	3.94381		21.9095	4.3204
21.9424	1.49576		21.9424	2.73538		21.9424	4.03315
21.9753	1.8129		21.9753	1.06335		21.9753	4.2711
22.0081	2.02812		22.0081	2.18375		22.0081	4.76357
22.041	1.72111		22.041	3.33415		22.041	3.73422
22.0739	1.85814		22.0739	1.92265		22.0739	3.75171
22.1067	1.86296		22.1067	1.53672		22.1067	3.83948
22.1396	1.35579		22.1396	2.09268		22.1396	3.78667
22.1725	1.62159		22.1725	2.88697		22.1725	4.07336
22.2053	2.32167		22.2053	4.12335		22.2053	4.11894
22.2382	2.445		22.2382	3.33727		22.2382	4.10069
22.2711	1.69247		22.2711	3.25346		22.2711	4.07427
22.304	1.77466		22.304	3.96423		22.304	3.84617
22.3368	1.90991		22.3368	4.01289		22.3368	3.98755
22.3697	1.79946		22.3697	3.75171		22.3697	3.94991
22.4026	1.76297		22.4026	3.16442		22.4026	4.01005
22.4354	1.73484		22.4354	2.76509		22.4354	3.90579
22.4683	2.13568		22.4683	2.53198		22.4683	4.23244
22.5012	1.87721		22.5012	2.17606		22.5012	4.13294
22.534	1.59944		22.534	2.61875		22.534	3.76324
22.5669	2.11342		22.5669	3.00307		22.5669	3.39125
22.5998	1.94702		22.5998	2.68436		22.5998	3.60413
22.6326	1.93513		22.6326	2.92664		22.6326	3.87982
22.6655	1.30906		22.6655	3.76293		22.6655	3.54616
22.6984	1.53286		22.6984	2.76774		22.6984	3.32664
22.7312	0.99209		22.7312	2.58033		22.7312	3.49044
22.7641	1.04051		22.7641	2.74049		22.7641	3.27278
22.797	1.10939		22.797	1.98216		22.797	3.40799
22.8299	1.16941		22.8299	1.74754		22.8299	3.24191
22.8627	1.50941		22.8627	1.48184		22.8627	3.70348
22.8956	1.46462		22.8956	2.66366		22.8956	3.48951
22.9285	1.3831		22.9285	2.75916		22.9285	2.99308
22.9613	1.54615		22.9613	0.86901		22.9613	2.79448
22.9942	1.60934		22.9942	2.80752		22.9942	3.4928
23.0271	1.21815		23.0271	3.59798		23.0271	3.15366
23.0599	1.45507		23.0599	2.25307		23.0599	2.95384
23.0928	1.3527		23.0928	2.57807		23.0928	3.13345
23.1257	1.3432		23.1257	1.93031		23.1257	2.74045
23.1586	1.22963		23.1586	1.89359		23.1586	2.71636
23.1914	1.28953		23.1914	2.89607		23.1914	3.42796
23.2243	0.77631		23.2243	3.00518		23.2243	2.76923
23.2571	0.61321		23.2571	1.43404		23.2571	2.66255
23.29	1.2527		23.29	2.05557		23.29	3.06177
23.3229	1.02088		23.3229	2.81074		23.3229	2.57685
23.3558	0.44748		23.3558	1.96544		23.3558	2.43676
23.3886	0.43297		23.3886	1.15637		23.3886	2.83321
23.4215	0.72105		23.4215	1.93649		23.4215	3.69219
23.4544	1.59838		23.4544	2.90503		23.4544	3.85267
23.4872	1.49728		23.4872	3.18853		23.4872	3.28088
23.5201	0.57067		23.5201	4.08698		23.5201	2.57205
23.553	0.89256		23.553	4.01183		23.553	3.68796
23.5859	0.9294		23.5859	2.60825		23.5859	5.84827
23.6187	0.48742		23.6187	2.19877		23.6187	3.20094
23.6516	0.78182		23.6516	2.97952		23.6516	2.81356
23.6844	1.63127		23.6844	3.13656		23.6844	3.23063
23.7173	1.73634		23.7173	2.96255		23.7173	2.72939
23.7502	1.46833		23.7502	2.67819		23.7502	2.89351
23.7831	1.39301		23.7831	2.25146		23.7831	2.96449
23.8159	1.30113		23.8159	1.64289		23.8159	2.70081
23.8488	0.59175		23.8488	1.49531		23.8488	2.56925
23.8817	0.66729		23.8817	1.58249		23.8817	3.12767
23.9145	0.83909		23.9145	1.1413		23.9145	2.74103
23.9474	0.83554		23.9474	2.38655		23.9474	3.04562
23.9803	1.16535		23.9803	3.37325		23.9803	3.07322
24.0131	1.47855		24.0131	2.20565		24.0131	3.44234
24.046	1.01025		24.046	0.78914		24.046	2.86056
24.0789	1.14026		24.0789	1.46117		24.0789	2.51832
24.1118	1.10312		24.1118	3.49348		24.1118	2.18535
24.1446	0.72587		24.1446	4.35913		24.1446	2.50361
24.1775	1.18122		24.1775	3.33551		24.1775	2.88717
24.2104	0.67013		24.2104	2.17857		24.2104	2.55432
24.2432	0.33221		24.2432	2.41512		24.2432	2.17636
24.2761	0.95317		24.2761	3.42817		24.2761	2.85148
24.309	0.87999		24.309	3.46602		24.309	3.33515
24.3418	0.63006		24.3418	3.06593		24.3418	1.46818
24.3747	0.33139		24.3747	2.25042		24.3747	2.63321
24.4076	0.75373		24.4076	1.63869		24.4076	2.64337
24.539	0.23221		24.539	2.6869		24.539	2.72191
24.5719	0.79385		24.5719	2.13817		24.5719	2.68066
24.6048	0.9064		24.6048	1.21902		24.6048	2.51346
24.6377	0.77449		24.6377	1.28812		24.6377	1.96835
24.6705	0.96594		24.6705	2.73022		24.6705	2.08222
24.7034	1.28608		24.7034	4.27133		24.7034	2.29732
24.7363	0.73183		24.7363	3.15182		24.7363	2.7228
24.7691	0.46056		24.7691	2.08636		24.7691	3.14515
24.802	0.36732		24.802	1.47119		24.802	2.78631
24.8349	0.06707		24.8349	0.6992		24.8349	2.28039
24.8678	0.68321		24.8678	2.38982		24.8678	2.30245
24.9006	0.89079		24.9006	4.26424		24.9006	1.80866
24.9335	0.74685		24.9335	4.37221		24.9335	1.92785
24.9663	0.58762		24.9663	5.08348		24.9663	1.74415
24.9992	-0.15904		24.9992	3.29228		24.9992	1.72814
25.0321	0.06786		25.0321	1.90582		25.0321	1.38892
25.065	0.14718		25.065	2.69463		25.065	1.39435
25.0978	-0.15286		25.0978	2.01483		25.0978	2.07352
25.1307	0.20622		25.1307	1.15376		25.1307	1.78584
25.1636	0.12254		25.1636	0.95553		25.1636	1.55978
25.1964	0.14246		25.1964	1.45661		25.1964	1.23195
25.2293	0.10516		25.2293	2.29964		25.2293	2.09756
25.2622	0.37986		25.2622	1.93469		25.2622	1.99777
25.295	0.17945		25.295	2.05755		25.295	1.82108
25.3279	0.77188		25.3279	2.69307		25.3279	1.90555
25.3608	0.45643		25.3608	3.08073		25.3608	2.05878
25.3937	-0.15204		25.3937	2.41796		25.3937	2.22739
25.4265	0.34786		25.4265	2.29367		25.4265	2.33163
25.4594	-0.10058		25.4594	2.36206		25.4594	2.79722
25.4923	0.12984		25.4923	1.80907		25.4923	1.98164
25.5251	0.23568		25.5251	1.9324		25.5251	2.01009
25.558	0.66072		25.558	2.42331		25.558	2.37447
25.5909	0.69378		25.5909	2.47332		25.5909	2.24558
25.6237	0.66339		25.6237	1.43743		25.6237	2.08688
25.6566	0.57206		25.6566	1.35416		25.6566	2.48778
25.6895	0.09502		25.6895	2.36932		25.6895	3.19689
25.7223	0.72593		25.7223	3.83241		25.7223	2.50387
25.7552	0.48751		25.7552	3.09502		25.7552	2.33321
25.7881	0.45128		25.7881	2.6357		25.7881	2.78873
25.8209	0.37786		25.8209	2.41779		25.8209	2.72725
25.8538	0.94736		25.8538	1.92056		25.8538	2.87293
25.8867	1.09811		25.8867	2.23067		25.8867	2.43024
25.9196	0.69608		25.9196	2.19498		25.9196	2.32355
25.9524	0.54011		25.9524	1.92666		25.9524	2.58067
25.9853	-0.09518		25.9853	1.50596		25.9853	2.9211
26.0182	0.2342		26.0182	1.6827		26.0182	2.47541
26.051	0.42248		26.051	1.92096		26.051	2.25385
26.0839	0.58869		26.0839	1.38291		26.0839	2.55116
26.1168	0.73595		26.1168	1.03456		26.1168	3.40152
26.1497	0.49091		26.1497	1.78115		26.1497	2.62835
26.1825	0.67821		26.1825	2.42269		26.1825	2.10054
26.2154	0.44327		26.2154	2.37095		26.2154	1.96937
26.2482	0.5734		26.2482	1.2643		26.2482	1.87132
26.2811	0.82951		26.2811	1.30471		26.2811	1.60635
26.314	0.75526		26.314	1.60347		26.314	1.70427
26.3469	0.77862		26.3469	1.60148		26.3469	1.90006
26.3797	-0.02333		26.3797	2.21632		26.3797	2.34369
26.4126	-0.48655		26.4126	1.58266		26.4126	1.90372
26.4455	-0.43404		26.4455	1.4415		26.4455	2.153
26.4783	-0.05564		26.4783	1.51732		26.4783	2.22734
26.5112	0.00923		26.5112	1.1243		26.5112	2.34287
26.5441	0.31308		26.5441	1.84262		26.5441	2.51776
26.5769	0.38171		26.5769	2.92241		26.5769	2.29623
26.6098	0.47217		26.6098	1.79314		26.6098	2.18317
26.6427	0.15783		26.6427	3.14975		26.6427	1.83589
26.6756	0.18053		26.6756	3.10891		26.6756	2.28066
26.7084	0.03695		26.7084	0.74522		26.7084	1.9742
26.7413	0.6347		26.7413	0.87824		26.7413	2.18517
26.7742	0.81331		26.7742	1.96162		26.7742	1.74599
26.807	0.44504		26.807	2.52254		26.807	1.98851
26.8399	0.27621		26.8399	2.67933		26.8399	2.18018
26.8728	0.19722		26.8728	2.49968		26.8728	2.16005
26.9056	0.52303		26.9056	0.9846		26.9056	1.99127
26.9385	0.38614		26.9385	-0.59277		26.9385	1.8127
26.9714	0.57647		26.9714	-0.36829		26.9714	1.84914
27.0042	0.34409		27.0042	0.13338		27.0042	1.84758
27.0371	0.08671		27.0371	1.03934		27.0371	2.25995
27.07	0.25629		27.07	1.14016		27.07	2.20845
27.1029	0.21598		27.1029	1.18847		27.1029	2.24674
27.1357	0.37183		27.1357	1.64049		27.1357	2.42067
27.1686	0.35748		27.1686	1.92695		27.1686	2.70067
27.2015	0.40171		27.2015	1.61028		27.2015	3.15858
27.2343	0.45236		27.2343	1.11699		27.2343	2.99607
27.2672	0.55312		27.2672	1.45309		27.2672	2.51735
27.3001	0.82488		27.3001	1.10991		27.3001	2.85903
27.3329	0.83865		27.3329	1.68221		27.3329	3.34105
27.3658	1.24717		27.3658	2.48237		27.3658	3.15631
27.3987	1.18312		27.3987	2.29293		27.3987	2.32935
27.4316	0.65907		27.4316	1.7643		27.4316	2.3469
27.4644	0.58757		27.4644	1.70227		27.4644	2.09283
27.4973	1.25405		27.4973	2.13838		27.4973	2.47167
27.5301	0.90148		27.5301	3.00283		27.5301	2.73066
27.563	0.27251		27.563	5.03288		27.563	2.61626
27.5959	0.07796		27.5959	--		27.5959	2.6876
27.6288	0.20097		27.6288	--		27.6288	2.85807
27.6616	0.67468		27.6616	--		27.6616	3.02324
27.6945	0.48687		27.6945	5.38926		27.6945	3.35689
27.7274	0.37141		27.7274	4.60947		27.7274	3.00867
27.7602	0.48211		27.7602	4.16938		27.7602	2.7078
27.7931	0.34061		27.7931	2.53162		27.7931	2.94252
27.826	0.45422		27.826	0.98453		27.826	2.27725
27.8588	0.54913		27.8588	1.02267		27.8588	2.63419
27.8917	0.59884		27.8917	0.86716		27.8917	2.70929
27.9246	0.6208		27.9246	1.35429		27.9246	2.62029
27.9575	0.97201		27.9575	1.3954		27.9575	2.87876
27.9903	0.34801		27.9903	0.58855		27.9903	3.18923
28.0232	0.53252		28.0232	1.48782		28.0232	2.31486
28.0561	0.66123		28.0561	1.4261		28.0561	2.83157
28.0889	0.57464		28.0889	-0.13267
28.1218	0.26779		28.1218	0.38418
28.1547	0.41268		28.1547	1.6494
28.1875	0.3633		28.1875	1.30409
28.2204	0.76603		28.2204	0.53813

## Sheet: Figure 4
Figure 4a					Figure 4b					Figure 4c					Figure 4d					Figure 4e					Figure 4f
					Inset in Fig. 4b															Inset in Fig. 4e					Inset in Fig. 4f

## Sheet: Figure 5
Figure 5
A-R90°&B-L90°					A-R90°&B-R90°					A-L90°&B-L90°				A-L90°&B-R90°
toroid without twists

## Sheet: Figure 6
Figure 6a				Feture size in LCMs	Figure 6b				Figure 6c				Figure 6d
				9.41326
				8.06393
				9.44378
				11.5365
				11.9379
				11.4052
				13.7329
				10.0284
				10.268
				9.06219
				12.1134
				11.9104
				11.5533
				9.9307
				11.0908
				10.6878
				8.63022
				11.941
				12.4218
				11.3518
				10.8954
				10.584
				8.95381
				8.47758
				8.31273
				8.444
				9.58421
				9.41326
				9.37967
				10.0162
				9.52926
				10.3795
				10.0116
				10.6115
				10.645
				9.83149
				9.41326
				8.06393
				9.44378
				11.5365
				11.9379
				11.4052
				13.7329
				10.0284
				10.268
				9.06219
				12.1134
				11.9104
				11.5533
				9.9307
				11.0908
				10.6878
				8.63022
				11.941
				12.4218
				11.3518
				10.8954
				10.584
				8.95381
				8.47758
				8.31273
				8.444
				9.58421
				9.41326
				9.37967
				10.0162
				9.52926
				10.3795
				10.0116
				10.6115
				10.645
				9.83149
				11.1834
				13.0418
				8.96184
				9.95236
				9.75426
				10.2259
				10.7731
				8.52318
				9.77312
				10.4901
				11.6551
				10.3203
				13.1079
				11.6551
				9.12693
				9.29673
				9.59389
				11.2872
				10.9052
				11.0702
				10.5891
				8.89581
				10.0467
				9.2307
				9.93821
				6.52799
				10.5042
				7.28739
				9.2307
				8.22603
				8.57978
				9.23541
				8.37225
				15.3735
				12.3624
				10.8687
				11.9422
				6.47038
				7.44322
				7.50761
				13.1737
				11.7689
				11.0103
				8.74034
				9.8244
				9.25193
				8.87146
				9.66284
				9.59026
				9.22266
				10.3372
				11.0817
				11.0103
				8.65371
				13.0848
				8.65371
				12.7675
				11.2608
				15.9167
				15.7539
				12.229
				12.3894
				15.1311
				14.4369
				13.0625
				12.8658
				13.0438
				13.0848
				14.067
				9.81737
				11.2702
				13.3224
				14.3034
				11.9363
				13.0473
				10.96
				11.8216
				10.5314
				12.2492
				12.017
				11.4744
				10.7755
				10.8868
				9.53159
				11.1498
				11.1925
				12.1283
				10.8844
				9.65243
				12.7301
				12.6377
				14.789
				14.789
				10.1405
				11.3133
				13.1068
				12.9362
				11.0195
				10.503
				10.9081
				9.99834
				10.9058
				8.96534
				12.0904
				10.2305
				10.2021
				10.6001
				11.3441
				11.6166
				13.6565
				13.8413
				15.1918
				13.6162
				12.0786
				10.313
				12.1536
				11.4503
				11.6747
				15.691
				15.1194
				13.0993
				10.0587
				10.6782
				10.0587
				13.7727
				15.3858
				11.585
				12.3511
				14.8949
				15.311
				11.154
				14.054
				13.1532
				15.1523
				16.1938
				13.7398
				14.2964
				14.2036
				16.96
				15.9544
				12.5995
				15.2152
				12.4918
				12.6264
				13.1622
				16.3823
				12.3122
				12.8659
				12.8808
				12.2194
				11.4503
				12.2374
				11.6688
				12.1296
				11.579
				11.552
				15.1673
				11.2647
				13.237
				13.3746
				12.803
				11.6119
				11.6747
				12.0728
				14.2964
				14.054
				10.3549
				11.3695
				11.3575
				12.2553
				11.1869
				13.1143
				14.5059
				12.5756

## Sheet: Figure 7
Figure 7a															Figure 7b
	CD							UV-vis
Wavelength	PS-PDLA	SSMs	LCMs	Wavelength	SLMs	Toroids		Wavelength	SSMs	LCMs	SLMs	Toroids			wavenumber	SSMs	LCMs	SLMs	Toroids
600	-1.49745	0.37921	0.45416	600	2.92241	0.75299		600	-0.27905	-0.16547	-0.16917	-0.10692			3997.91	1.00983	1.00463	0.99699	0.99951
599	-1.47633	0.38018	0.25948	599.8	2.92847	0.70707		599.8	-0.27892	-0.16528	-0.16899	-0.10675			3995.99	1.00983	1.00463	0.99699	0.99951
598	-1.46191	0.37813	0.09112	599.6	2.93299	0.66155		599.6	-0.2788	-0.16511	-0.16883	-0.10658			3994.06	1.00983	1.00463	0.99699	0.99951
597	-1.45417	0.37306	-0.05092	599.4	2.93598	0.61644		599.4	-0.27867	-0.16493	-0.16866	-0.1064			3992.13	1.00983	1.00463	0.99699	0.99951
596	-1.45313	0.36495	-0.16664	599.2	2.93743	0.57173		599.2	-0.27856	-0.16476	-0.16851	-0.10623			3990.2	1.00983	1.00463	0.99699	0.99951
595	-1.45878	0.35382	-0.25604	599	2.93735	0.52743		599	-0.27842	-0.16459	-0.16836	-0.10605			3988.27	1.00985	1.00468	0.99698	0.99965
594	-1.47112	0.33966	-0.31913	598.8	2.93573	0.48353		598.8	-0.27828	-0.16442	-0.16822	-0.10586			3986.34	1.00989	1.00474	0.997	0.99972
593	-1.49015	0.32247	-0.45836	598.6	2.93257	0.44003		598.6	-0.27813	-0.16426	-0.16808	-0.10566			3984.41	1.00994	1.00477	0.99708	0.99972
592	-1.51588	0.23605	-0.50575	598.4	2.92762	0.39694		598.4	-0.27799	-0.16411	-0.16795	-0.10548			3982.49	1.01	1.00476	0.99723	0.99971
591	-1.5483	0.15489	-0.47369	598.2	2.92149	0.35426		598.2	-0.27784	-0.16395	-0.16781	-0.10529			3980.56	1.01003	1.00474	0.99736	0.9997
590	-1.58741	0.1193	-0.37292	598	2.91589	0.31197		598	-0.27771	-0.16379	-0.16767	-0.10511			3978.63	1.01001	1.00472	0.99744	0.99969
589	-1.69404	0.15147	-0.17276	597.8	2.91087	0.2701		597.8	-0.27757	-0.16362	-0.16753	-0.10492			3976.7	1.00998	1.00471	0.99746	0.99967
588	-1.73489	0.20192	0.08391	597.6	2.9084	0.22862		597.6	-0.27746	-0.16347	-0.1674	-0.10474			3974.77	1.00999	1.00471a	0.99746	0.99966
587	-1.80811	0.26407	0.32127	597.4	2.90899	0.18755		597.4	-0.27732	-0.16331	-0.16724	-0.10457			3972.84	1.01004	1.00475	0.99747	0.99967
586	-1.88892	0.30301	0.51162	597.2	2.90868	0.14689		597.2	-0.2771	-0.16299	-0.16696	-0.1043			3970.91	1.01008	1.00482	0.99749	0.99971
585	-1.85972	0.30978	0.60044	597	2.90316	0.10663		597	-0.27674	-0.16257	-0.16653	-0.10388			3968.99	1.01012	1.00489	0.99755	0.99979
584	-1.85105	0.25722	0.57851	596.8	2.88856	0.06677		596.8	-0.27635	-0.16212	-0.16606	-0.10343			3967.06	1.01016	1.00493	0.99763	0.99988
583	-1.86756	0.22062	0.47605	596.6	2.86219	0.02732		596.6	-0.27595	-0.16165	-0.16557	-0.10296			3965.13	1.01018	1.00494	0.99769	0.99993
582	-1.84532	0.20964	0.35327	596.4	2.82805	-0.01173		596.4	-0.27553	-0.16118	-0.16508	-0.10248			3963.2	1.01019	1.00497	0.99775	0.99997
581	-1.83381	0.185	0.22291	596.2	2.78968	-0.05037		596.2	-0.27513	-0.16072	-0.1646	-0.102			3961.27	1.01022	1.005	0.99778	1
580	-1.86906	0.17503	0.08244	596	2.74852	-0.08861		596	-0.2747	-0.16023	-0.1641	-0.10148			3959.34	1.0103	1.00506	0.99781	1.00004
579	-1.92945	0.18286	-0.04041	595.8	2.70522	-0.12644		595.8	-0.27429	-0.15977	-0.16363	-0.10099			3957.41	1.0104	1.00511	0.99783	1.00006
578	-1.99456	0.2022	-0.11418	595.6	2.66438	-0.16387		595.6	-0.27389	-0.15931	-0.16318	-0.10051			3955.49	1.01044	1.00511	0.99782	0.99999
577	-2.09205	0.24419	-0.11737	595.4	2.63009	-0.2009		595.4	-0.27349	-0.15886	-0.16274	-0.10004			3953.56	1.01034	1.00502	0.99772	0.99981
576	-2.03636	0.33447	-0.08691	595.2	2.60453	-0.25228		595.2	-0.2731	-0.15843	-0.16231	-0.09959			3951.63	1.01017	1.00489	0.99755	0.99958
575	-2.008	0.43264	-0.04938	595	2.5816	-0.30264		595	-0.27269	-0.158	-0.16187	-0.09913			3949.7	1.00997	1.00476	0.9974	0.99938
574	-1.92365	0.4873	-0.02942	594.8	2.56046	-0.35091		594.8	-0.2723	-0.15758	-0.16142	-0.0987			3947.77	1.00981	1.00465	0.99734	0.99931
573	-1.83538	0.51319	-0.05302	594.6	2.54195	-0.39815		594.6	-0.2719	-0.15715	-0.16097	-0.09827			3945.84	1.00973	1.00459	0.99734	0.9994
572	-1.88603	0.49076	-0.08339	594.4	2.5193	-0.44503		594.4	-0.27151	-0.15672	-0.1605	-0.09784			3943.91	1.00976	1.0046	0.99738	0.99959
571	-1.86837	0.43618	-0.09908	594.2	2.49237	-0.49048		594.2	-0.27111	-0.15628	-0.16002	-0.09742			3941.99	1.00988	1.0047	0.99744	0.99977
570	-1.83777	0.37952	-0.09356	594	2.46891	-0.53256		594	-0.27072	-0.15583	-0.15953	-0.09699			3940.06	1.00996	1.00482	0.99747	0.99983
569	-1.8451	0.35194	-0.0903	593.8	2.44655	-0.57251		593.8	-0.27033	-0.15538	-0.15905	-0.09656			3938.13	1.0099	1.00488	0.99743	0.99976
568	-1.75683	0.3244	-0.08471	593.6	2.42625	-0.60951		593.6	-0.26985	-0.15485	-0.15851	-0.09605			3936.2	1.00977	1.00487	0.99736	0.99963
567	-1.66695	0.26842	-0.06081	593.4	2.41077	-0.6446		593.4	-0.26933	-0.15429	-0.15794	-0.09552			3934.27	1.00963	1.00478	0.99735	0.99954
566	-1.61712	0.21098	-0.01682	593.2	2.40353	-0.67626		593.2	-0.2688	-0.15372	-0.15738	-0.09497			3932.34	1.00954	1.00468	0.99742	0.99951
565	-1.5092	0.12269	0.0344	593	2.40435	-0.7031		593	-0.26827	-0.15315	-0.15682	-0.09442			3930.41	1.00951	1.00462	0.99754	0.99955
564	-1.4743	0.02636	0.05828	592.8	2.40978	-0.72551		592.8	-0.26773	-0.15257	-0.15626	-0.09385			3928.49	1.00957	1.00463	0.99767	0.99962
563	-1.48602	-0.08065	0.05417	592.6	2.41358	-0.74496		592.6	-0.26717	-0.152	-0.1557	-0.09329			3926.56	1.00969	1.00466	0.99775	0.99964
562	-1.43473	-0.19997	-0.0113	592.4	2.41315	-0.76386		592.4	-0.26658	-0.1514	-0.15511	-0.09269			3924.63	1.00974	1.00463	0.99769	0.99957
561	-1.41186	-0.33003	-0.09573	592.2	2.40133	-0.78254		592.2	-0.26601	-0.1508	-0.15451	-0.09208			3922.7	1.00962	1.00449	0.9975	0.99937
560	-1.36379	-0.45658	-0.17575	592	2.37958	-0.79956		592	-0.26544	-0.1502	-0.15392	-0.09146			3920.77	1.00941	1.00431	0.99728	0.99915
559	-1.32397	-0.56799	-0.25636	591.8	2.34942	-0.81608		591.8	-0.26488	-0.14961	-0.15335	-0.09087			3918.84	1.00927	1.00419	0.99711	0.99903
558	-1.31422	-0.64208	-0.32825	591.6	2.30969	-0.83262		591.6	-0.26433	-0.14901	-0.15276	-0.09027			3916.91	1.00927	1.00419	0.99703	0.99904
557	-1.32315	-0.65015	-0.36013	591.4	2.26329	-0.84849		591.4	-0.26379	-0.14841	-0.15218	-0.08968			3914.99	1.00941	1.00433	0.99707	0.99919
556	-1.31031	-0.59859	-0.32118	591.2	2.21748	-0.86466		591.2	-0.26326	-0.14781	-0.15158	-0.0891			3913.06	1.00963	1.00457	0.99721	0.99944
555	-1.30435	-0.49743	-0.23326	591	2.17039	-0.88146		591	-0.26272	-0.1472	-0.15097	-0.08853			3911.13	1.00978	1.00478	0.99738	0.99967
554	-1.26423	-0.36311	-0.09563	590.8	2.12195	-0.89852		590.8	-0.26221	-0.1466	-0.15038	-0.08797			3909.2	1.00975	1.00481	0.99745	0.99976
553	-1.20739	-0.23112	0.04532	590.6	2.07817	-0.91529		590.6	-0.26168	-0.14601	-0.14977	-0.08742			3907.27	1.00955	1.00468	0.9974	0.99967
552	-1.19477	-0.10079	0.15137	590.4	2.04891	-0.93181		590.4	-0.26113	-0.14538	-0.14913	-0.08683			3905.34	1.00933	1.00447	0.99734	0.99951
551	-1.16448	0.01324	0.24621	590.2	2.03805	-0.94838		590.2	-0.26048	-0.14465	-0.14838	-0.08614			3903.41	1.00919	1.00428	0.99733	0.99937
550	-1.17936	0.11535	0.31012	590	2.04366	-0.96482		590	-0.2598	-0.1439	-0.14762	-0.08543			3901.49	1.00917	1.00417	0.99738	0.99933
549	-1.2157	0.16591	0.35044	589.8	2.06213	-0.98186		589.8	-0.25908	-0.14313	-0.14684	-0.08468			3899.56	1.00921	1.00416	0.99741	0.99939
548	-1.24903	0.18811	0.34866	589.6	2.08648	-0.99892		589.6	-0.25834	-0.14237	-0.14606	-0.08393			3897.63	1.00921	1.00424	0.99741	0.9995
547	-1.31094	0.20702	0.33442	589.4	2.11085	-1.01646		589.4	-0.2576	-0.14159	-0.14528	-0.08317			3895.7	1.00917	1.00437	0.99738	0.9996
546	-1.37902	0.2175	0.33893	589.2	2.13444	-1.03355		589.2	-0.25686	-0.1408	-0.14449	-0.08239			3893.77	1.00909	1.00448	0.99732	0.99962
545	-1.44553	0.2242	0.38399	589	2.15583	-1.05066		589	-0.25611	-0.14004	-0.1437	-0.0816			3891.84	1.00903	1.00453	0.99724	0.99951
544	-1.52231	0.23263	0.46034	588.8	2.17681	-1.06753		588.8	-0.25556	-0.13946	-0.14313	-0.08101			3889.91	1.00904	1.00456	0.99722	0.99936
543	-1.53539	0.24285	0.53136	588.6	2.19757	-1.08468		588.6	-0.25508	-0.13894	-0.14264	-0.0805			3887.99	1.00913	1.00461	0.99733	0.99926
542	-1.47937	0.23167	0.59716	588.4	2.22119	-1.10266		588.4	-0.25463	-0.13843	-0.14217	-0.08002			3886.06	1.00925	1.00463	0.99749	0.99927
541	-1.43218	0.20324	0.65339	588.2	2.24596	-1.12102		588.2	-0.25419	-0.13793	-0.14171	-0.07956			3884.13	1.00933	1.00461	0.99757	0.99937
540	-1.33127	0.16277	0.68913	588	2.26814	-1.13908		588	-0.25376	-0.13743	-0.14125	-0.07911			3882.2	1.00939	1.00457	0.99758	0.99952
539	-1.2357	0.08809	0.72433	587.8	2.2888	-1.15468		587.8	-0.25333	-0.13693	-0.14079	-0.07867			3880.27	1.00944	1.00458	0.99759	0.99971
538	-1.14456	0.00112	0.74578	587.6	2.30753	-1.16767		587.6	-0.25292	-0.13645	-0.14034	-0.07824			3878.34	1.00942	1.0046	0.99761	0.99983
537	-1.01375	-0.09179	0.74397	587.4	2.32269	-1.17864		587.4	-0.25248	-0.13595	-0.13986	-0.0778			3876.41	1.00928	1.00458	0.9976	0.99983
536	-0.86091	-0.1945	0.73234	587.2	2.32893	-1.18784		587.2	-0.25205	-0.13544	-0.13938	-0.07733			3874.49	1.00911	1.00455	0.99761	0.99975
535	-0.69974	-0.30115	0.72854	587	2.32479	-1.19585		587	-0.25163	-0.13494	-0.13891	-0.07687			3872.56	1.00901	1.00454	0.99769	0.99969
534	-0.54404	-0.36723	0.73318	586.8	2.30893	-1.20311		586.8	-0.25111	-0.13433	-0.13835	-0.07631			3870.63	1.00899	1.00451	0.9978	0.99963
533	-0.40661	-0.37953	0.72049	586.6	2.28072	-1.20792		586.6	-0.25055	-0.1337	-0.13778	-0.07572			3868.7	1.00905	1.00445	0.99791	0.99957
532	-0.35803	-0.35714	0.69176	586.4	2.23873	-1.21147		586.4	-0.24997	-0.13305	-0.13719	-0.0751			3866.77	1.00917	1.00441	0.99797	0.99955
531	-0.33694	-0.31891	0.65189	586.2	2.18593	-1.21432		586.2	-0.24938	-0.1324	-0.13662	-0.07446			3864.84	1.0093	1.00441	0.99794	0.99956
530	-0.36485	-0.2853	0.59382	586	2.12816	-1.21637		586	-0.24879	-0.13176	-0.13604	-0.07383			3862.91	1.00933	1.00436	0.9978	0.99957
529	-0.41613	-0.24521	0.51823	585.8	2.06968	-1.21975		585.8	-0.24818	-0.13111	-0.13546	-0.07319			3860.99	1.00917	1.00425	0.99759	0.99958
528	-0.45683	-0.20989	0.42298	585.6	2.01465	-1.22394		585.6	-0.24756	-0.13047	-0.13487	-0.07254			3859.06	1.0089	1.00413	0.99747	0.99963
527	-0.50772	-0.17257	0.3333	585.4	1.96644	-1.22958		585.4	-0.24697	-0.12985	-0.1343	-0.07193			3857.13	1.00868	1.00406	0.9975	0.99968
526	-0.52964	-0.14661	0.26027	585.2	1.92535	-1.23691		585.2	-0.24645	-0.12932	-0.13377	-0.07138			3855.2	1.00856	1.00404	0.99761	0.99967
525	-0.57207	-0.16188	0.19971	585	1.89024	-1.24497		585	-0.24599	-0.12882	-0.13326	-0.07087			3853.27	1.00859	1.00412	0.99773	0.99962
524	-0.64533	-0.2164	0.14833	584.8	1.85654	-1.25294		584.8	-0.24551	-0.12831	-0.13273	-0.07036			3851.34	1.00877	1.0043	0.99782	0.99957
523	-0.6815	-0.29246	0.09344	584.6	1.82557	-1.26143		584.6	-0.24505	-0.12781	-0.13221	-0.06986			3849.41	1.00902	1.00449	0.9978	0.99953
522	-0.73415	-0.36909	0.03622	584.4	1.79913	-1.26992		584.4	-0.24459	-0.12729	-0.13167	-0.06936			3847.49	1.00922	1.00459	0.99764	0.9995
521	-0.77054	-0.4466	-0.02018	584.2	1.78185	-1.2793		584.2	-0.24414	-0.12678	-0.13114	-0.06884			3845.56	1.00925	1.00459	0.99745	0.99949
520	-0.767	-0.50884	-0.05491	584	1.77466	-1.28909		584	-0.24368	-0.12626	-0.13061	-0.06832			3843.63	1.00919	1.00457	0.99743	0.99952
519	-0.78053	-0.55646	-0.05836	583.8	1.77439	-1.2994		583.8	-0.24321	-0.12573	-0.1301	-0.06781			3841.7	1.00917	1.00459	0.9976	0.9996
518	-0.78128	-0.59785	-0.04216	583.6	1.77696	-1.31035		583.6	-0.24264	-0.1251	-0.12948	-0.06717			3839.77	1.00921	1.00463	0.99783	0.99972
517	-0.7428	-0.64419	-0.00628	583.4	1.77882	-1.32137		583.4	-0.24194	-0.12436	-0.12875	-0.06642			3837.84	1.00929	1.00467	0.99802	0.99986
516	-0.69531	-0.67826	0.06712	583.2	1.77864	-1.33253		583.2	-0.24121	-0.12359	-0.12801	-0.06563			3835.91	1.00938	1.00469	0.99814	1.00001
515	-0.64362	-0.69021	0.16465	583	1.77446	-1.34462		583	-0.24048	-0.12283	-0.12727	-0.06484			3833.99	1.00945	1.00468	0.99818	1.0001
514	-0.58078	-0.68761	0.26814	582.8	1.76904	-1.35658		582.8	-0.23972	-0.12207	-0.12651	-0.06405			3832.06	1.00947	1.00459	0.99811	1.00007
513	-0.53466	-0.65959	0.3604	582.6	1.764	-1.36837		582.6	-0.23895	-0.1213	-0.12576	-0.06324			3830.13	1.00942	1.0045	0.998	0.99996
512	-0.50499	-0.63391	0.43613	582.4	1.75339	-1.38035		582.4	-0.23817	-0.12052	-0.12498	-0.06242			3828.2	1.00942	1.00451	0.99797	0.99988
511	-0.47315	-0.61667	0.47863	582.2	1.72949	-1.39244		582.2	-0.2374	-0.11975	-0.12422	-0.06161			3826.27	1.00952	1.00468	0.9981	0.9999
510	-0.43883	-0.60766	0.48228	582	1.68803	-1.40402		582	-0.23669	-0.11902	-0.1235	-0.06086			3824.34	1.00966	1.00486	0.99825	1.00001
509	-0.41004	-0.60753	0.45367	581.8	1.63207	-1.41396		581.8	-0.23606	-0.11838	-0.12287	-0.06019			3822.41	1.00975	1.00498	0.99834	1.00015
508	-0.3635	-0.60199	0.3907	581.6	1.56175	-1.42099		581.6	-0.23547	-0.11776	-0.12224	-0.05954			3820.49	1.00979	1.00508	0.99838	1.00027
507	-0.32764	-0.60618	0.31301	581.4	1.48176	-1.424		581.4	-0.2349	-0.11714	-0.12162	-0.05891			3818.56	1.00982	1.00516	0.99839	1.00029
506	-0.29374	-0.61369	0.24561	581.2	1.40073	-1.42339		581.2	-0.23434	-0.11653	-0.121	-0.05826			3816.63	1.00979	1.00516	0.99831	1.00019
505	-0.27825	-0.62663	0.19952	581	1.32317	-1.41882		581	-0.23377	-0.11591	-0.12037	-0.05762			3814.7	1.00968	1.00509	0.99812	1.00001
504	-0.27569	-0.64328	0.17436	580.8	1.25358	-1.41014		580.8	-0.2332	-0.11529	-0.11974	-0.05698			3812.77	1.00953	1.00501	0.9979	0.99984
503	-0.24419	-0.66163	0.15874	580.6	1.19248	-1.39704		580.6	-0.23263	-0.11466	-0.11913	-0.05633			3810.84	1.00941	1.00497	0.99775	0.99971
502	-0.21914	-0.67816	0.14837	580.4	1.1421	-1.37878		580.4	-0.23199	-0.11399	-0.11848	-0.05564			3808.91	1.00935	1.00499	0.99774	0.99971
501	-0.18364	-0.68012	0.1419	580.2	1.09988	-1.35579		580.2	-0.23133	-0.11331	-0.11784	-0.05494			3806.99	1.00943	1.00509	0.99794	0.99988
500	-0.16117	-0.66836	0.14549	580	1.07091	-1.32863		580	-0.23064	-0.11262	-0.11718	-0.05422			3805.06	1.0096	1.00523	0.99826	1.00013
499	-0.14855	-0.63846	0.14332	579.8	1.05486	-1.29766		579.8	-0.22993	-0.11191	-0.11651	-0.05349			3803.13	1.00978	1.00532	0.99857	1.00031
498	-0.13161	-0.59533	0.14113	579.6	1.04674	-1.26291		579.6	-0.22923	-0.11123	-0.11586	-0.05277			3801.2	1.0099	1.00528	0.99873	1.00036
497	-0.11174	-0.54989	0.13128	579.4	1.04396	-1.22446		579.4	-0.22851	-0.11054	-0.11518	-0.05205			3799.27	1.00992	1.00512	0.99868	1.00026
496	-0.08609	-0.50546	0.10666	579.2	1.04611	-1.18168		579.2	-0.2278	-0.10985	-0.11452	-0.05134			3797.34	1.0098	1.00489	0.99845	1.00006
495	-0.06963	-0.46838	0.08838	579	1.05105	-1.13518		579	-0.22709	-0.10916	-0.11384	-0.05062			3795.41	1.00961	1.0047	0.99816	0.99987
494	-0.04495	-0.42679	0.08878	578.8	1.05123	-1.08621		578.8	-0.22636	-0.10845	-0.11314	-0.04989			3793.49	1.00948	1.00468	0.99796	0.99982
493	-0.03553	-0.38677	0.10307	578.6	1.04636	-1.0355		578.6	-0.22567	-0.10777	-0.11247	-0.0492			3791.56	1.00946	1.00481	0.99791	0.99993
492	-0.01816	-0.34909	0.12868	578.4	1.03954	-0.98495		578.4	-0.22507	-0.10716	-0.11186	-0.04857			3789.63	1.00946	1.00497	0.99793	1.00008
491	-0.0025	-0.31842	0.17017	578.2	1.03279	-0.93607		578.2	-0.2245	-0.10656	-0.11127	-0.04796			3787.7	1.00946	1.00509	0.99797	1.00021
490	0.02893	-0.29764	0.20858	578	1.02701	-0.88809		578	-0.22393	-0.10597	-0.11066	-0.04736			3785.77	1.00951	1.00519	0.99806	1.00032
489	0.05761	-0.28297	0.23756	577.8	1.01724	-0.84059		577.8	-0.22338	-0.10539	-0.11007	-0.04676			3783.84	1.00961	1.00528	0.99816	1.00038
488	0.09732	-0.28282	0.26345	577.6	1.00212	-0.79432		577.6	-0.22285	-0.10482	-0.10951	-0.0462			3781.91	1.0097	1.0053	0.9982	1.00036
487	0.12685	-0.28531	0.27581	577.4	0.98097	-0.74919		577.4	-0.22229	-0.10423	-0.10893	-0.0456			3779.99	1.00975	1.00524	0.99815	1.00029
486	0.13885	-0.29157	0.28109	577.2	0.95662	-0.70634		577.2	-0.22153	-0.10343	-0.10814	-0.04481			3778.06	1.00977	1.00517	0.99803	1.00022
485	0.16479	-0.30527	0.28353	577	0.93043	-0.66547		577	-0.22073	-0.10259	-0.1073	-0.04397			3776.13	1.00974	1.00509	0.99791	1.00017
484	0.20182	-0.32432	0.28662	576.8	0.90615	-0.62593		576.8	-0.21991	-0.10173	-0.10646	-0.04311			3774.2	1.00963	1.00501	0.99786	1.0001
483	0.25181	-0.35487	0.28528	576.6	0.88772	-0.58917		576.6	-0.21907	-0.10086	-0.10562	-0.04223			3772.27	1.00944	1.0049	0.9979	1.00002
482	0.30066	-0.39488	0.2725	576.4	0.87651	-0.55539		576.4	-0.21821	-0.09999	-0.10477	-0.04134			3770.34	1.00927	1.00481	0.99801	1.00001
481	0.33492	-0.44596	0.24765	576.2	0.8716	-0.52597		576.2	-0.21734	-0.09911	-0.10392	-0.04044			3768.41	1.00915	1.00475	0.99813	1.00001
480	0.35117	-0.49971	0.21871	576	0.87164	-0.50097		576	-0.21647	-0.09824	-0.10306	-0.03955			3766.49	1.00909	1.00472	0.99819	0.99995
479	0.35621	-0.55086	0.19312	575.8	0.87791	-0.47937		575.8	-0.2156	-0.09737	-0.1022	-0.03866			3764.56	1.00909	1.00472	0.99819	0.99981
478	0.34661	-0.59361	0.16595	575.6	0.89345	-0.46123		575.6	-0.21475	-0.09652	-0.10135	-0.0378			3762.63	1.00918	1.00476	0.99813	0.99966
477	0.33283	-0.63112	0.14008	575.4	0.91777	-0.44668		575.4	-0.21391	-0.09566	-0.10048	-0.03694			3760.7	1.00927	1.00479	0.99801	0.99952
476	0.32383	-0.66032	0.10898	575.2	0.95136	-0.43559		575.2	-0.21324	-0.09496	-0.09977	-0.03625			3758.77	1.00925	1.00476	0.99788	0.99939
475	0.31646	-0.67457	0.0731	575	0.9905	-0.42771		575	-0.21266	-0.09432	-0.09912	-0.03563			3756.84	1.00911	1.00465	0.9978	0.99929
474	0.31965	-0.67372	0.0454	574.8	1.03284	-0.42192		574.8	-0.21208	-0.0937	-0.09849	-0.03502			3754.91	1.00887	1.00446	0.99772	0.99925
473	0.33348	-0.66199	0.04407	574.6	1.07392	-0.41704		574.6	-0.21152	-0.09308	-0.09786	-0.03442			3752.99	1.00853	1.00417	0.99759	0.99922
472	0.35083	-0.63718	0.05116	574.4	1.11019	-0.41331		574.4	-0.21096	-0.09244	-0.09722	-0.03378			3751.06	1.0081	1.00379	0.99739	0.9991
471	0.3768	-0.60132	0.05902	574.2	1.14367	-0.411		574.2	-0.21033	-0.09175	-0.09654	-0.03309			3749.13	1.00771	1.00344	0.99717	0.99886
470	0.40781	-0.56068	0.0683	574	1.17606	-0.41047		574	-0.20967	-0.09102	-0.09584	-0.03237			3747.2	1.00751	1.00325	0.99699	0.99861
469	0.42847	-0.51674	0.06605	573.8	1.20828	-0.41155		573.8	-0.20901	-0.0903	-0.09513	-0.03165			3745.27	1.00747	1.00319	0.99682	0.99837
468	0.46042	-0.47867	0.06387	573.6	1.24142	-0.41451		573.6	-0.20833	-0.08957	-0.09442	-0.03092			3743.34	1.00735	1.00303	0.99661	0.99801
467	0.49196	-0.45177	0.06863	573.4	1.27683	-0.41979		573.4	-0.20762	-0.08884	-0.09371	-0.03019			3741.42	1.00704	1.00267	0.99629	0.9974
466	0.52524	-0.43371	0.07926	573.2	1.31416	-0.42822		573.2	-0.2069	-0.08811	-0.09299	-0.02946			3739.49	1.00664	1.00226	0.99593	0.99675
465	0.58011	-0.41384	0.08782	573	1.3513	-0.43859		573	-0.2062	-0.08739	-0.09229	-0.02876			3737.56	1.00632	1.00197	0.99561	0.99628
464	0.64236	-0.39071	0.10155	572.8	1.3873	-0.44989		572.8	-0.20549	-0.08667	-0.0916	-0.02807			3735.63	1.00606	1.00173	0.99533	0.99597
463	0.68711	-0.37612	0.11589	572.6	1.42165	-0.46229		572.6	-0.20479	-0.08596	-0.09092	-0.02739			3733.7	1.00587	1.00157	0.99509	0.99572
462	0.73612	-0.37608	0.12814	572.4	1.45781	-0.47582		572.4	-0.20409	-0.08524	-0.09022	-0.02672			3731.77	1.00577	1.0015	0.99498	0.99557
461	0.77267	-0.3854	0.15261	572.2	1.4944	-0.4906		572.2	-0.20342	-0.08455	-0.08954	-0.02606			3729.84	1.00571	1.00151	0.995	0.99552
460	0.81528	-0.39359	0.1682	572	1.53128	-0.50777		572	-0.20282	-0.08391	-0.08889	-0.02544			3727.92	1.00561	1.0015	0.99504	0.99547
459	0.87553	-0.40126	0.17675	571.8	1.5678	-0.52645		571.8	-0.20224	-0.08327	-0.08825	-0.02484			3725.99	1.00545	1.00137	0.99506	0.9954
458	0.92991	-0.40427	0.17719	571.6	1.60309	-0.54645		571.6	-0.20166	-0.08262	-0.0876	-0.02422			3724.06	1.00549	1.00139	0.99519	0.99557
457	0.98206	-0.40231	0.16278	571.4	1.63999	-0.56711		571.4	-0.20106	-0.08194	-0.08692	-0.02356			3722.13	1.0059	1.00177	0.99551	0.9961
456	1.02657	-0.40566	0.14558	571.2	1.67748	-0.58867		571.2	-0.2003	-0.08109	-0.0861	-0.02275			3720.2	1.00647	1.0023	0.99591	0.99685
455	1.04727	-0.40183	0.12504	571	1.71501	-0.61177		571	-0.19951	-0.08022	-0.08525	-0.02191			3718.27	1.00702	1.00281	0.99627	0.99756
454	1.07315	-0.39147	0.11777	570.8	1.75363	-0.63639		570.8	-0.1987	-0.07934	-0.08439	-0.02105			3716.34	1.00739	1.00313	0.99652	0.99803
453	1.09983	-0.37211	0.11486	570.6	1.79562	-0.66083		570.6	-0.19787	-0.07845	-0.08352	-0.02017			3714.42	1.00752	1.00327	0.9966	0.99822
452	1.10911	-0.34654	0.13025	570.4	1.84301	-0.68423		570.4	-0.19705	-0.07758	-0.08265	-0.0193			3712.49	1.00742	1.00319	0.99653	0.99812
451	1.12279	-0.30755	0.16239	570.2	1.89483	-0.70657		570.2	-0.19622	-0.0767	-0.08178	-0.01844			3710.56	1.00715	1.00291	0.99637	0.9978
450	1.11811	-0.25795	0.2089	570	1.95122	-0.72853		570	-0.19539	-0.07584	-0.08091	-0.01759			3708.63	1.00689	1.00263	0.99622	0.99738
449	1.10877	-0.21528	0.28157	569.8	2.01159	-0.75084		569.8	-0.19457	-0.07499	-0.08005	-0.01675			3706.7	1.00675	1.00255	0.99613	0.99704
448	1.10005	-0.1854	0.35068	569.6	2.0778	-0.77465		569.6	-0.19374	-0.07414	-0.07919	-0.0159			3704.77	1.00677	1.00272	0.99608	0.99691
447	1.10601	-0.16498	0.40859	569.4	2.14889	-0.80018		569.4	-0.19289	-0.07327	-0.07832	-0.01505			3702.84	1.00693	1.00311	0.99603	0.99699
446	1.1071	-0.14463	0.45188	569.2	2.22319	-0.8267		569.2	-0.19205	-0.0724	-0.07745	-0.01419			3700.92	1.00708	1.00356	0.99588	0.9971
445	1.11822	-0.13026	0.4685	569	2.29604	-0.8534		569	-0.19132	-0.07162	-0.07668	-0.01344			3698.99	1.00707	1.00385	0.99563	0.99711
444	1.13342	-0.13748	0.44974	568.8	2.36239	-0.87899		568.8	-0.19075	-0.07101	-0.0761	-0.01285			3697.06	1.00692	1.00387	0.99539	0.99702
443	1.12543	-0.16698	0.4021	568.6	2.41823	-0.90284		568.6	-0.19022	-0.07042	-0.07553	-0.01228			3695.13	1.00677	1.00372	0.99531	0.99699
442	1.14809	-0.22088	0.34005	568.4	2.45621	-0.92477		568.4	-0.18962	-0.06976	-0.07492	-0.01164			3693.2	1.00676	1.00358	0.99542	0.99717
441	1.17289	-0.27573	0.25605	568.2	2.47515	-0.94372		568.2	-0.18898	-0.06904	-0.07426	-0.01095			3691.27	1.00689	1.00351	0.99569	0.99757
440	1.21064	-0.32204	0.17898	568	2.47821	-0.95969		568	-0.18833	-0.06832	-0.07359	-0.01025			3689.34	1.0071	1.00351	0.99599	0.99804
439	1.25607	-0.36403	0.12759	567.8	2.4663	-0.97306		567.8	-0.18766	-0.06758	-0.07292	-0.00955			3687.42	1.0073	1.00357	0.99622	0.99845
438	1.28499	-0.40815	0.09251	567.6	2.4419	-0.98427		567.6	-0.187	-0.06686	-0.07225	-0.00883			3685.49	1.00736	1.00364	0.9963	0.99864
437	1.30381	-0.45085	0.09231	567.4	2.40358	-0.99305		567.4	-0.18632	-0.06614	-0.07158	-0.00812			3683.56	1.00721	1.00362	0.99625	0.99855
436	1.30401	-0.48078	0.1127	567.2	2.35387	-0.9991		567.2	-0.18565	-0.06545	-0.07092	-0.00742			3681.63	1.0069	1.00349	0.99615	0.99827
435	1.2952	-0.50336	0.15074	567	2.2969	-1.00273		567	-0.18497	-0.06476	-0.07026	-0.00672			3679.7	1.00661	1.00336	0.99608	0.99805
434	1.28589	-0.51858	0.19637	566.8	2.23834	-1.00305		566.8	-0.18428	-0.06408	-0.06962	-0.00603			3677.77	1.00646	1.00325	0.99602	0.99802
433	1.25877	-0.53244	0.24291	566.6	2.18441	-0.99977		566.6	-0.18359	-0.0634	-0.06895	-0.00533			3675.84	1.00644	1.00307	0.99593	0.99809
432	1.2441	-0.54444	0.27382	566.4	2.13867	-0.99313		566.4	-0.18289	-0.06273	-0.06829	-0.00463			3673.92	1.00653	1.00281	0.99579	0.99812
431	1.23029	-0.55949	0.28899	566.2	2.10109	-0.9832		566.2	-0.18219	-0.06206	-0.06764	-0.00393			3671.99	1.00669	1.00257	0.9956	0.99807
430	1.2215	-0.57413	0.2902	566	2.07003	-0.96913		566	-0.18152	-0.06142	-0.06702	-0.00329			3670.06	1.00685	1.00237	0.99539	0.99796
429	1.22352	-0.57929	0.27754	565.8	2.04259	-0.95072		565.8	-0.18092	-0.06082	-0.06644	-0.00268			3668.13	1.00688	1.00223	0.9952	0.99783
428	1.22744	-0.58127	0.27064	565.6	2.01859	-0.9281		565.6	-0.18026	-0.06015	-0.06581	-0.00201			3666.2	1.00677	1.00219	0.99505	0.99774
427	1.2389	-0.5681	0.26386	565.4	1.99435	-0.90196		565.4	-0.17953	-0.05939	-0.06509	-0.00127			3664.27	1.00653	1.00227	0.99489	0.99773
426	1.23706	-0.54723	0.25456	565.2	1.96628	-0.87267		565.2	-0.17881	-0.05863	-0.06436	-0.00053			3662.34	1.00623	1.00235	0.99464	0.99772
425	1.25477	-0.5275	0.24842	565	1.93033	-0.84155		565	-0.1781	-0.05785	-0.06363	0.00023			3660.42	1.00596	1.00238	0.99434	0.99768
424	1.26852	-0.50591	0.24542	564.8	1.88952	-0.80948		564.8	-0.17738	-0.05706	-0.06289	0.001			3658.49	1.00577	1.00237	0.99405	0.9976
423	1.28054	-0.48386	0.24856	564.6	1.84248	-0.77699		564.6	-0.17664	-0.05627	-0.06214	0.00179			3656.56	1.00568	1.00227	0.99374	0.9974
422	1.30476	-0.46068	0.25273	564.4	1.79042	-0.74592		564.4	-0.1759	-0.05548	-0.06137	0.0026			3654.63	1.00563	1.00201	0.9934	0.99708
421	1.32741	-0.4418	0.25999	564.2	1.73082	-0.71666		564.2	-0.17515	-0.0547	-0.06063	0.0034			3652.7	1.00561	1.00164	0.99306	0.99672
420	1.34725	-0.43319	0.25339	564	1.6611	-0.68969		564	-0.17439	-0.05391	-0.05987	0.00422			3650.77	1.0056	1.0013	0.99271	0.9964
419	1.359	-0.43932	0.22783	563.8	1.58146	-0.66553		563.8	-0.17362	-0.05313	-0.05912	0.00503			3648.84	1.00557	1.00109	0.9923	0.9961
418	1.36685	-0.45609	0.20191	563.6	1.49164	-0.64384		563.6	-0.17285	-0.05235	-0.05837	0.00586			3646.92	1.00551	1.00098	0.99186	0.99582
417	1.35133	-0.47404	0.17807	563.4	1.39053	-0.62502		563.4	-0.17207	-0.05158	-0.05763	0.00668			3644.99	1.00541	1.0009	0.99152	0.9956
416	1.32167	-0.48827	0.15885	563.2	1.28026	-0.60938		563.2	-0.1713	-0.05082	-0.05688	0.00748			3643.06	1.00527	1.00085	0.99133	0.99545
415	1.29544	-0.49622	0.13493	563	1.16424	-0.59761		563	-0.17062	-0.05014	-0.0562	0.00821			3641.13	1.00507	1.00077	0.99121	0.99532
414	1.27192	-0.50432	0.11758	562.8	1.04578	-0.58952		562.8	-0.17002	-0.04952	-0.0556	0.00882			3639.2	1.00487	1.00061	0.99108	0.99522
413	1.26429	-0.50567	0.0992	562.6	0.92506	-0.58413		562.6	-0.16937	-0.04885	-0.05494	0.0095			3637.27	1.00462	1.00038	0.99097	0.99518
412	1.29742	-0.50309	0.09185	562.4	0.80833	-0.58111		562.4	-0.16875	-0.04817	-0.05427	0.01017			3635.34	1.00427	1.00008	0.99089	0.99518
411	1.32925	-0.49023	0.10451	562.2	0.69929	-0.58034		562.2	-0.16813	-0.04748	-0.05361	0.01084			3633.42	1.00387	0.99983	0.99086	0.99519
410	1.36127	-0.45851	0.13356	562	0.60424	-0.58196		562	-0.16754	-0.04676	-0.05295	0.01153			3631.49	1.00356	0.99975	0.99096	0.99525
409	1.38854	-0.42011	0.16982	561.8	0.52111	-0.58513		561.8	-0.16696	-0.04605	-0.05228	0.01222			3629.56	1.00337	0.9998	0.99114	0.99533
408	1.40768	-0.3847	0.19921	561.6	0.4506	-0.58926		561.6	-0.16639	-0.04534	-0.05162	0.0129			3627.63	1.00329	1.00002	0.99131	0.99538
407	1.42966	-0.35461	0.22093	561.4	0.3866	-0.59371		561.4	-0.16585	-0.04463	-0.05096	0.01359			3625.7	1.00329	1.00033	0.9914	0.99544
406	1.4504	-0.32601	0.24688	561.2	0.32665	-0.59804		561.2	-0.16531	-0.04393	-0.05031	0.01427			3623.77	1.00338	1.00063	0.99141	0.99562
405	1.48035	-0.29987	0.2741	561	0.27112	-0.60237		561	-0.16475	-0.04323	-0.04965	0.01496			3621.84	1.00349	1.00086	0.99135	0.99596
404	1.51476	-0.27695	0.29458	560.8	0.22133	-0.60703		560.8	-0.16421	-0.04254	-0.04899	0.01565			3619.92	1.00348	1.00094	0.99129	0.99634
403	1.55552	-0.2527	0.31222	560.6	0.17723	-0.61221		560.6	-0.16365	-0.04185	-0.04832	0.01636			3617.99	1.00344	1.00103	0.99132	0.99674
402	1.59898	-0.23259	0.3289	560.4	0.13982	-0.61845		560.4	-0.16309	-0.04115	-0.04763	0.01706			3616.06	1.00352	1.00125	0.99144	0.99716
401	1.63668	-0.2189	0.33698	560.2	0.11254	-0.62576		560.2	-0.1625	-0.04044	-0.04693	0.01778			3614.13	1.0037	1.00147	0.99159	0.99747
400	1.64325	-0.20559	0.346	560	0.0971	-0.63331		560	-0.16191	-0.03971	-0.04618	0.01854			3612.2	1.00383	1.00161	0.9917	0.99757
399	1.62892	-0.18897	0.36509	559.8	0.09321	-0.64176		559.8	-0.16129	-0.03895	-0.04541	0.01931			3610.27	1.00394	1.00164	0.99177	0.99752
398	1.60139	-0.17648	0.39076	559.6	0.10008	-0.65142		559.6	-0.16068	-0.03819	-0.04465	0.02009			3608.34	1.00408	1.00168	0.99182	0.99746
397	1.5746	-0.16591	0.40514	559.4	0.11749	-0.66107		559.4	-0.16007	-0.03741	-0.04387	0.02086			3606.42	1.00424	1.00184	0.99183	0.99743
396	1.56036	-0.16247	0.40673	559.2	0.14332	-0.67126		559.2	-0.15946	-0.03663	-0.04311	0.02163			3604.49	1.00428	1.00207	0.99178	0.9974
395	1.57124	-0.1727	0.38975	559	0.17388	-0.68197		559	-0.15884	-0.03583	-0.04232	0.02242			3602.56	1.00418	1.0023	0.99165	0.99736
394	1.60369	-0.1982	0.35697	558.8	0.20909	-0.69342		558.8	-0.15824	-0.03502	-0.04154	0.02321			3600.63	1.00397	1.0024	0.99141	0.99726
393	1.64203	-0.23001	0.31877	558.6	0.24331	-0.70615		558.6	-0.15765	-0.03422	-0.04075	0.02402			3598.7	1.00363	1.00222	0.99106	0.99704
392	1.68128	-0.26597	0.27748	558.4	0.27279	-0.71988		558.4	-0.15706	-0.03339	-0.03995	0.02482			3596.77	1.00317	1.00178	0.99064	0.9967
391	1.69193	-0.31167	0.23807	558.2	0.29711	-0.73393		558.2	-0.15647	-0.03258	-0.03914	0.02563			3594.84	1.00271	1.00125	0.99022	0.99638
390	1.66779	-0.3586	0.19655	558	0.31722	-0.74812		558	-0.15588	-0.03177	-0.03832	0.02645			3592.92	1.00238	1.00083	0.98995	0.99622
389	1.62072	-0.4074	0.16396	557.8	0.33371	-0.7633		557.8	-0.1553	-0.03097	-0.0375	0.02726			3590.99	1.00221	1.00062	0.98986	0.99623
388	1.58135	-0.45338	0.14697	557.6	0.34662	-0.77996		557.6	-0.15472	-0.03018	-0.03669	0.02806			3589.06	1.00216	1.00062	0.98989	0.9964
387	1.54508	-0.4932	0.1514	557.4	0.35715	-0.79773		557.4	-0.15411	-0.02938	-0.03586	0.02889			3587.13	1.00222	1.00076	0.98995	0.99673
386	1.5052	-0.5201	0.17467	557.2	0.36529	-0.81619		557.2	-0.15356	-0.02867	-0.03512	0.02962			3585.2	1.0024	1.001	0.99002	0.99719
385	1.47979	-0.53735	0.20281	557	0.37168	-0.83531		557	-0.15302	-0.02799	-0.03442	0.03032			3583.27	1.0027	1.00128	0.99008	0.99765
384	1.45964	-0.54561	0.22631	556.8	0.37677	-0.85471		556.8	-0.1525	-0.02733	-0.03374	0.03101			3581.34	1.00304	1.0016	0.99005	0.99799
383	1.43028	-0.54834	0.24266	556.6	0.38273	-0.87438		556.6	-0.15197	-0.02666	-0.03307	0.03168			3579.42	1.00331	1.00191	0.98986	0.99816
382	1.39562	-0.54697	0.25812	556.4	0.38795	-0.8952		556.4	-0.15146	-0.02598	-0.0324	0.03235			3577.49	1.00339	1.0021	0.98958	0.99816
381	1.34328	-0.5334	0.27574	556.2	0.39516	-0.91778		556.2	-0.15096	-0.0253	-0.03173	0.03302			3575.56	1.00322	1.00207	0.98925	0.998
380	1.27285	-0.50902	0.29105	556	0.40344	-0.94224		556	-0.15045	-0.0246	-0.03105	0.0337			3573.63	1.00278	1.00177	0.98888	0.99768
379	1.21341	-0.47915	0.29944	555.8	0.41247	-0.96813		555.8	-0.14995	-0.0239	-0.03036	0.03437			3571.7	1.0022	1.00126	0.98851	0.99731
378	1.17148	-0.45164	0.30319	555.6	0.42239	-0.99433		555.6	-0.14945	-0.02319	-0.02967	0.03504			3569.77	1.00169	1.00071	0.98817	0.99701
377	1.16676	-0.4272	0.31035	555.4	0.43599	-1.02029		555.4	-0.14895	-0.02246	-0.02897	0.03573			3567.84	1.00136	1.00032	0.98792	0.99685
376	1.18554	-0.40793	0.32021	555.2	0.45584	-1.04623		555.2	-0.14846	-0.02175	-0.02827	0.03639			3565.92	1.00125	1.00022	0.98778	0.99684
375	1.21882	-0.39315	0.33268	555	0.48256	-1.07074		555	-0.14798	-0.02106	-0.02759	0.03705			3563.99	1.00135	1.00038	0.98767	0.9969
374	1.25021	-0.37719	0.34539	554.8	0.51441	-1.09283		554.8	-0.1474	-0.02027	-0.0268	0.03782			3562.06	1.00159	1.00068	0.98753	0.99697
373	1.26298	-0.36394	0.35309	554.6	0.55072	-1.11194		554.6	-0.14673	-0.01937	-0.02588	0.03871			3560.13	1.00182	1.00095	0.98738	0.99702
372	1.26473	-0.36357	0.3526	554.4	0.59105	-1.12761		554.4	-0.14612	-0.01857	-0.02504	0.03955			3558.2	1.00194	1.00108	0.98729	0.99705
371	1.26284	-0.37229	0.35434	554.2	0.63107	-1.14044		554.2	-0.14554	-0.0178	-0.02425	0.04034			3556.27	1.00197	1.0011	0.98721	0.99705
370	1.24868	-0.38342	0.35804	554	0.66818	-1.15151		554	-0.14498	-0.01707	-0.02348	0.04112			3554.34	1.00192	1.00109	0.98706	0.99704
369	1.2495	-0.3968	0.35734	553.8	0.69894	-1.1616		553.8	-0.14442	-0.01634	-0.02272	0.0419			3552.42	1.00176	1.00106	0.98686	0.99704
368	1.2687	-0.40167	0.3543	553.6	0.72315	-1.17047		553.6	-0.14388	-0.01562	-0.02197	0.04267			3550.49	1.00154	1.00098	0.98671	0.99708
367	1.28465	-0.39926	0.35493	553.4	0.74142	-1.17816		553.4	-0.14333	-0.01489	-0.02121	0.04345			3548.56	1.00139	1.0009	0.98664	0.99713
366	1.30705	-0.39436	0.35694	553.2	0.75255	-1.1843		553.2	-0.14278	-0.01413	-0.02044	0.04425			3546.63	1.00137	1.0009	0.9866	0.9972
365	1.32687	-0.3947	0.36178	553	0.76052	-1.18912		553	-0.14223	-0.01338	-0.01967	0.04504			3544.7	1.00145	1.00099	0.98658	0.99729
364	1.33856	-0.39163	0.36742	552.8	0.76621	-1.19206		552.8	-0.14167	-0.01259	-0.01889	0.04582			3542.77	1.00155	1.0011	0.9866	0.9974
363	1.33717	-0.38277	0.37457	552.6	0.76853	-1.1932		552.6	-0.14112	-0.01181	-0.0181	0.04662			3540.84	1.00159	1.00117	0.98661	0.99747
362	1.32948	-0.3724	0.38682	552.4	0.76838	-1.19365		552.4	-0.14055	-0.011	-0.0173	0.04743			3538.92	1.00146	1.00109	0.98648	0.99737
361	1.31714	-0.35588	0.40348	552.2	0.76818	-1.19311		552.2	-0.13994	-0.01014	-0.01644	0.04831			3536.99	1.00111	1.00083	0.98615	0.99711
360	1.30242	-0.3344	0.42267	552	0.76744	-1.19108		552	-0.13932	-0.00926	-0.01556	0.04919			3535.06	1.00069	1.00048	0.98571	0.99681
359	1.29761	-0.31321	0.44505	551.8	0.76533	-1.18822		551.8	-0.13873	-0.00844	-0.01473	0.05001			3533.13	1.00033	1.00019	0.98528	0.99659
358	1.29763	-0.30462	0.47109	551.6	0.76013	-1.18566		551.6	-0.13825	-0.00776	-0.01403	0.0507			3531.2	1.00006	1.00001	0.98497	0.99646
357	1.30032	-0.3042	0.48689	551.4	0.74896	-1.18262		551.4	-0.13779	-0.00711	-0.01337	0.05136			3529.27	0.99991	0.99997	0.98484	0.9964
356	1.28793	-0.31308	0.49047	551.2	0.7329	-1.17918		551.2	-0.13735	-0.00648	-0.01272	0.052			3527.34	0.9999	1.00002	0.9848	0.99644
355	1.26969	-0.32647	0.4797	551	0.71101	-1.17547		551	-0.13692	-0.00587	-0.01208	0.05263			3525.42	0.99994	1.00005	0.98475	0.99653
354	1.2414	-0.34563	0.45272	550.8	0.6883	-1.17122		550.8	-0.13649	-0.00526	-0.01148	0.05326			3523.49	0.99993	0.99994	0.98458	0.99658
353	1.2177	-0.37561	0.41528	550.6	0.66476	-1.16645		550.6	-0.13604	-0.00464	-0.01088	0.0539			3521.56	0.99987	0.99971	0.98426	0.99656
352	1.20258	-0.42304	0.37304	550.4	0.6429	-1.16089		550.4	-0.13558	-0.00401	-0.01029	0.05454			3519.63	0.9998	0.99945	0.98386	0.99649
351	1.18474	-0.47981	0.32861	550.2	0.62495	-1.15395		550.2	-0.13512	-0.00339	-0.00973	0.05517			3517.7	0.99963	0.99916	0.98347	0.9963
350	1.15693	-0.53112	0.28665	550	0.60985	-1.14679		550	-0.13465	-0.00275	-0.00923	0.05581			3515.77	0.99932	0.99885	0.98319	0.99603
349	1.12649	-0.57182	0.25304	549.8	0.59676	-1.14031		549.8	-0.1341	-0.00207	-0.00865	0.05656			3513.84	0.99896	0.99859	0.98302	0.99581
348	1.10188	-0.60382	0.23362	549.6	0.58616	-1.13537		549.6	-0.1334	-0.00121	-0.00792	0.05748			3511.92	0.9986	0.99838	0.98288	0.99565
347	1.09881	-0.6255	0.2305	549.4	0.58037	-1.13139		549.4	-0.13263	-0.00033	-0.00711	0.05847			3509.99	0.99826	0.99821	0.98268	0.9955
346	1.11234	-0.64174	0.24258	549.2	0.57705	-1.12843		549.2	-0.13184	0.0006	-0.00628	0.05949			3508.06	0.99795	0.99807	0.98249	0.99535
345	1.13129	-0.65083	0.25421	549	0.57682	-1.12575		549	-0.1311	0.00147	-0.00548	0.06045			3506.13	0.99772	0.99799	0.98236	0.99523
344	1.15203	-0.65741	0.2633	548.8	0.58025	-1.12415		548.8	-0.13039	0.00232	-0.00469	0.06139			3504.2	0.99756	0.99803	0.98232	0.99515
343	1.18019	-0.66471	0.2719	548.6	0.58603	-1.1242		548.6	-0.12971	0.00316	-0.00391	0.06232			3502.27	0.9975	0.99822	0.98235	0.99518
342	1.21019	-0.67944	0.27801	548.4	0.59394	-1.126		548.4	-0.12904	0.00397	-0.00312	0.06324			3500.34	0.99757	0.99857	0.98236	0.99542
341	1.24369	-0.69415	0.28012	548.2	0.60487	-1.12849		548.2	-0.12838	0.00474	-0.00235	0.06415			3498.42	0.99774	0.99895	0.9823	0.99586
340	1.27855	-0.71317	0.28236	548	0.61628	-1.13078		548	-0.12772	0.00552	-0.00158	0.06508			3496.49	0.99797	0.9992	0.98219	0.99629
339	1.30748	-0.73833	0.28389	547.8	0.62681	-1.13224		547.8	-0.12705	0.00629	-0.00081	0.06599			3494.56	0.9982	0.99929	0.98211	0.99654
338	1.33704	-0.7643	0.28613	547.6	0.64114	-1.13278		547.6	-0.12639	0.00704	-4e-05	0.06691			3492.63	0.99836	0.99929	0.98213	0.99665
337	1.36028	-0.77992	0.29411	547.4	0.65918	-1.13304		547.4	-0.12571	0.00781	0.00074	0.06785			3490.7	0.99843	0.99928	0.98224	0.99669
336	1.37395	-0.7842	0.3046	547.2	0.67725	-1.13297		547.2	-0.12494	0.00866	0.00159	0.06889			3488.77	0.99841	0.99935	0.98241	0.9967
335	1.38404	-0.77606	0.31185	547	0.69242	-1.13172		547	-0.12412	0.00956	0.00249	0.06998			3486.84	0.99837	0.99953	0.98264	0.99671
334	1.38098	-0.76538	0.32538	546.8	0.70411	-1.12944		546.8	-0.12328	0.01049	0.0034	0.07109			3484.92	0.99834	0.99979	0.98283	0.99676
333	1.38459	-0.74902	0.33899	546.6	0.71175	-1.12706		546.6	-0.12245	0.01142	0.00429	0.0722			3482.99	0.99836	1	0.98295	0.99687
332	1.37104	-0.72882	0.35438	546.4	0.71469	-1.12554		546.4	-0.12176	0.0122	0.00503	0.07312			3481.06	0.99843	1.00004	0.98302	0.997
331	1.34796	-0.70077	0.37101	546.2	0.71198	-1.12534		546.2	-0.12113	0.01291	0.00569	0.07397			3479.13	0.99858	0.99996	0.98309	0.99716
330	1.32842	-0.67238	0.38411	546	0.70322	-1.12642		546	-0.1205	0.01363	0.00635	0.07482			3477.2	0.9988	0.99992	0.98318	0.99741
329	1.31132	-0.64822	0.39677	545.8	0.68897	-1.12783		545.8	-0.11987	0.01437	0.00702	0.07567			3475.27	0.99901	1.00002	0.98328	0.99772
328	1.31012	-0.62745	0.41969	545.6	0.67044	-1.12945		545.6	-0.11927	0.01508	0.00767	0.07651			3473.34	0.99913	1.00023	0.98334	0.998
327	1.3178	-0.6081	0.46151	545.4	0.64978	-1.13212		545.4	-0.11866	0.01579	0.00832	0.07734			3471.42	0.99916	1.00048	0.98333	0.9982
326	1.32081	-0.58867	0.51502	545.2	0.62456	-1.13639		545.2	-0.11806	0.01649	0.00898	0.07815			3469.49	0.99913	1.00073	0.98328	0.99834
325	1.32749	-0.57767	0.57358	545	0.597	-1.14305		545	-0.11746	0.01719	0.00965	0.07899			3467.56	0.99911	1.00095	0.98329	0.99846
324	1.33425	-0.57101	0.63376	544.8	0.57263	-1.15234		544.8	-0.11678	0.01796	0.01039	0.07994			3465.63	0.99916	1.00109	0.98342	0.99864
323	1.35756	-0.56552	0.68788	544.6	0.5527	-1.16376		544.6	-0.11609	0.01875	0.01115	0.08091			3463.7	0.99928	1.00119	0.98357	0.99884
322	1.37573	-0.56295	0.74528	544.4	0.537	-1.17715		544.4	-0.11539	0.01952	0.01191	0.08189			3461.77	0.99934	1.0012	0.98364	0.99894
321	1.39113	-0.57151	0.79788	544.2	0.52498	-1.19269		544.2	-0.11468	0.02031	0.01266	0.08289			3459.84	0.99918	1.00107	0.98354	0.99889
320	1.40774	-0.59727	0.83329	544	0.51532	-1.20988		544	-0.11398	0.02108	0.01341	0.08385			3457.92	0.99884	1.00085	0.9833	0.9988
319	1.42794	-0.63444	0.84753	543.8	0.50559	-1.22878		543.8	-0.11334	0.02179	0.01409	0.08469			3455.99	0.99849	1.00062	0.98303	0.99873
318	1.4589	-0.68159	0.83616	543.6	0.49675	-1.24936		543.6	-0.11271	0.0225	0.01475	0.08547			3454.06	0.99824	1.00046	0.98281	0.9987
317	1.48325	-0.73704	0.80794	543.4	0.48782	-1.27181		543.4	-0.11208	0.0232	0.01541	0.08623			3452.13	0.99816	1.00041	0.98274	0.99869
316	1.50632	-0.79493	0.77712	543.2	0.48117	-1.29575		543.2	-0.11143	0.02393	0.01609	0.087			3450.2	0.99824	1.00052	0.98284	0.99872
315	1.52444	-0.85448	0.75589	543	0.47707	-1.32053		543	-0.11079	0.02466	0.01679	0.08778			3448.27	0.99837	1.00071	0.98302	0.99876
314	1.54472	-0.91021	0.73668	542.8	0.47346	-1.34628		542.8	-0.11015	0.0254	0.01748	0.08856			3446.34	0.99841	1.00078	0.98308	0.99871
313	1.5744	-0.95524	0.7196	542.6	0.46877	-1.37307		542.6	-0.10944	0.0262	0.01825	0.08941			3444.42	0.99827	1.00066	0.98294	0.99859
312	1.6084	-0.99029	0.71655	542.4	0.46187	-1.40071		542.4	-0.10869	0.02705	0.01909	0.09031			3442.49	0.99801	1.00046	0.98269	0.99849
311	1.6511	-1.02306	0.7273	542.2	0.45386	-1.42834		542.2	-0.10793	0.02792	0.01994	0.09123			3440.56	0.99778	1.00029	0.98246	0.99848
310	1.6927	-1.05403	0.75756	542	0.44744	-1.45677		542	-0.10719	0.02878	0.02079	0.09214			3438.63	0.99769	1.00019	0.98232	0.9985
309	1.72498	-1.07573	0.79569	541.8	0.44487	-1.48571		541.8	-0.10645	0.02963	0.02164	0.09305			3436.7	0.99774	1.00024	0.98226	0.99851
308	1.73852	-1.09153	0.82512	541.6	0.44744	-1.51515		541.6	-0.10573	0.03046	0.02247	0.09394			3434.77	0.99786	1.00044	0.98232	0.99858
307	1.74271	-1.11209	0.84215	541.4	0.45086	-1.5444		541.4	-0.10514	0.03114	0.02317	0.09468			3432.84	0.99796	1.00072	0.98249	0.99872
306	1.7458	-1.13701	0.84334	541.2	0.45125	-1.57338		541.2	-0.10458	0.03177	0.02382	0.09537			3430.92	0.99797	1.00092	0.98263	0.99884
305	1.75014	-1.16899	0.83543	541	0.4485	-1.60242		541	-0.10403	0.03239	0.02447	0.09606			3428.99	0.99787	1.00102	0.98267	0.99887
304	1.76933	-1.20279	0.81824	540.8	0.4443	-1.63192		540.8	-0.10347	0.03301	0.02512	0.09674			3427.06	0.99768	1.00107	0.98266	0.99886
303	1.78807	-1.2346	0.79712	540.6	0.43869	-1.66207		540.6	-0.1029	0.03365	0.02577	0.09744			3425.13	0.99751	1.00112	0.98269	0.99887
302	1.79965	-1.25388	0.76651	540.4	0.43384	-1.69167		540.4	-0.10231	0.03429	0.02643	0.09814			3423.2	0.99747	1.00115	0.98277	0.99891
301	1.80338	-1.26028	0.74598	540.2	0.42932	-1.71986		540.2	-0.10162	0.03506	0.0272	0.09896			3421.27	0.99752	1.00112	0.98277	0.99895
300	1.80956	-1.25663	0.75022	540	0.42385	-1.74735		540	-0.10084	0.03595	0.02805	0.09988			3419.34	0.99757	1.00102	0.98263	0.99897
299	1.81664	-1.24545	0.77304	539.8	0.4182	-1.77448		539.8	-0.10005	0.03686	0.02893	0.10082			3417.42	0.99765	1.00084	0.98237	0.99898
298	1.81799	-1.23771	0.81202	539.6	0.41364	-1.80161		539.6	-0.09926	0.03777	0.02981	0.10174			3415.49	0.99777	1.00058	0.98209	0.99893
297	1.81282	-1.23403	0.85858	539.4	0.40848	-1.82808		539.4	-0.09847	0.03868	0.0307	0.10267			3413.56	0.99786	1.00036	0.98193	0.9988
296	1.80632	-1.24012	0.90931	539.2	0.40216	-1.85332		539.2	-0.09768	0.03959	0.03158	0.10359			3411.63	0.99788	1.0003	0.98193	0.99865
295	1.78977	-1.24679	0.95214	539	0.39554	-1.87664		539	-0.09694	0.04045	0.03244	0.10447			3409.7	0.99782	1.00035	0.98201	0.99853
294	1.78392	-1.25744	0.9838	538.8	0.39098	-1.89822		538.8	-0.0963	0.04121	0.0332	0.10524			3407.77	0.99774	1.00042	0.98212	0.99849
293	1.78734	-1.28156	0.99919	538.6	0.38723	-1.91898		538.6	-0.09568	0.04194	0.03395	0.106			3405.84	0.99768	1.00053	0.98221	0.99853
292	1.80189	-1.31357	0.99189	538.4	0.38424	-1.93977		538.4	-0.09506	0.04266	0.03468	0.10675			3403.92	0.99762	1.00067	0.9822	0.99864
291	1.82204	-1.34713	0.96673	538.2	0.38268	-1.96017		538.2	-0.09444	0.04337	0.0354	0.1075			3401.99	0.99762	1.00078	0.9821	0.99882
290	1.83653	-1.37189	0.93333	538	0.38451	-1.97929		538	-0.0938	0.04411	0.03614	0.10826			3400.06	0.99762	1.00082	0.98202	0.99901
289	1.84198	-1.38113	0.90925	537.8	0.39061	-1.99706		537.8	-0.09312	0.04487	0.03689	0.10905			3398.13	0.99756	1.00083	0.98201	0.99911
288	1.8277	-1.37079	0.90056	537.6	0.40002	-2.01436		537.6	-0.09245	0.04564	0.03765	0.10985			3396.2	0.99751	1.00089	0.98206	0.99912
287	1.81872	-1.3449	0.90779	537.4	0.41115	-2.03159		537.4	-0.09175	0.04643	0.03843	0.11067			3394.27	0.9975	1.00095	0.98212	0.99908
286	1.8115	-1.32294	0.93757	537.2	0.42252	-2.04845		537.2	-0.09103	0.04723	0.03923	0.1115			3392.34	0.99752	1.00101	0.98217	0.99902
285	1.81368	-1.29787	0.97806	537	0.42972	-2.06386		537	-0.09031	0.04804	0.04003	0.11235			3390.42	0.99756	1.0011	0.98227	0.99895
284	1.82187	-1.273	1.02988	536.8	0.43258	-2.07719		536.8	-0.08958	0.04886	0.04083	0.11321			3388.49	0.9976	1.00114	0.98232	0.99888
283	1.81371	-1.25114	1.07572	536.6	0.43022	-2.08854		536.6	-0.08887	0.04965	0.0416	0.11404			3386.56	0.99755	1.00105	0.98226	0.99877
282	1.79925	-1.23443	1.11536	536.4	0.42133	-2.09897		536.4	-0.08825	0.05037	0.0423	0.11478			3384.63	0.99735	1.00086	0.98211	0.99861
281	1.76764	-1.22354	1.14455	536.2	0.40234	-2.10983		536.2	-0.08764	0.05107	0.04298	0.11549			3382.7	0.99715	1.00068	0.98198	0.99844
280	1.73307	-1.22571	1.15465	536	0.37607	-2.12083		536	-0.08704	0.05178	0.04366	0.11619			3380.77	0.99709	1.0006	0.98199	0.99837
279	1.69134	-1.24208	1.14064	535.8	0.34315	-2.13132		535.8	-0.08643	0.05251	0.04436	0.1169			3378.84	0.99716	1.00062	0.98218	0.99841
278	1.65337	-1.25784	1.1125	535.6	0.30414	-2.14082		535.6	-0.0857	0.05338	0.0452	0.11775			3376.92	0.99722	1.00074	0.98245	0.99854
277	1.61446	-1.26536	1.06575	535.4	0.26065	-2.15008		535.4	-0.08496	0.05425	0.04605	0.11861			3374.99	0.9972	1.0009	0.98266	0.99864
276	1.57529	-1.26343	1.01281	535.2	0.21486	-2.15977		535.2	-0.08422	0.05513	0.04691	0.11948			3373.06	0.99713	1.001	0.98274	0.99867
275	1.5436	-1.24636	0.96396	535	0.16838	-2.16973		535	-0.08349	0.05598	0.04776	0.12035			3371.13	0.99705	1.00101	0.9827	0.99864
274	1.50786	-1.21752	0.93095	534.8	0.12019	-2.17985		534.8	-0.08276	0.05682	0.0486	0.12123			3369.2	0.99695	1.00095	0.98256	0.99859
273	1.47487	-1.188	0.90025	534.6	0.07204	-2.19009		534.6	-0.08202	0.05768	0.04945	0.12212			3367.27	0.99688	1.00087	0.98242	0.99855
272	1.45998	-1.16327	0.88049	534.4	0.02455	-2.19963		534.4	-0.08127	0.05854	0.0503	0.12301			3365.34	0.99689	1.00079	0.98239	0.99853
271	1.45103	-1.13543	0.86964	534.2	-0.02281	-2.20835		534.2	-0.08061	0.05932	0.05105	0.12382			3363.42	0.99696	1.00073	0.98249	0.99855
270	1.44133	-1.10272	0.86928	534	-0.06863	-2.21694		534	-0.07998	0.06007	0.05177	0.1246			3361.49	0.99705	1.00076	0.98265	0.99862
269	1.44044	-1.07656	0.88561	533.8	-0.11533	-2.22595		533.8	-0.07933	0.06085	0.05251	0.12539			3359.56	0.99714	1.0009	0.98285	0.99868
268	1.42957	-1.06071	0.90463	533.6	-0.16321	-2.23524		533.6	-0.07868	0.06163	0.05325	0.12618			3357.63	0.99721	1.00106	0.98305	0.9987
267	1.4208	-1.066	0.91415	533.4	-0.21296	-2.24436		533.4	-0.07793	0.06251	0.05407	0.12705			3355.7	0.99725	1.00116	0.98318	0.99872
266	1.41328	-1.08133	0.91524	533.2	-0.26242	-2.25281		533.2	-0.07718	0.06337	0.05489	0.12791			3353.77	0.99726	1.00116	0.98316	0.99875
265	1.39694	-1.09908	0.8932	533	-0.30802	-2.26073		533	-0.07642	0.06425	0.05572	0.12878			3351.85	0.9972	1.00104	0.98303	0.99878
264	1.374	-1.10814	0.86935	532.8	-0.34687	-2.2672		532.8	-0.07566	0.06513	0.05656	0.12967			3349.92	0.99707	1.00086	0.98286	0.99879
263	1.34805	-1.09684	0.84715	532.6	-0.37732	-2.27176		532.6	-0.07492	0.066	0.05738	0.13055			3347.99	0.99694	1.00071	0.98271	0.99877
262	1.33511	-1.06842	0.83212	532.4	-0.39863	-2.27424		532.4	-0.07419	0.06686	0.0582	0.13143			3346.06	0.99689	1.00065	0.98263	0.99877
261	1.33489	-1.02353	0.82199	532.2	-0.40947	-2.27459		532.2	-0.07347	0.06769	0.05901	0.13229			3344.13	0.99695	1.0007	0.98271	0.99884
260	1.34659	-0.9661	0.81793	532	-0.41214	-2.27404		532	-0.07275	0.06852	0.05981	0.13315			3342.2	0.99705	1.00083	0.98295	0.99892
259	1.36746	-0.90157	0.83087	531.8	-0.40888	-2.27222		531.8	-0.07219	0.06917	0.06045	0.13385			3340.27	0.99712	1.00097	0.98317	0.99894
258	1.36026	-0.84144	0.86258	531.6	-0.4015	-2.26848		531.6	-0.07167	0.06977	0.06104	0.1345			3338.35	0.99714	1.00103	0.98325	0.99885
257	1.33316	-0.79323	0.91008	531.4	-0.39224	-2.26288		531.4	-0.07106	0.07047	0.06172	0.13525			3336.42	0.99709	1.001	0.9832	0.99868
256	1.29576	-0.74563	0.94911	531.2	-0.3843	-2.25596		531.2	-0.07039	0.07124	0.06247	0.13606			3334.49	0.99696	1.00091	0.9831	0.99847
255	1.25874	-0.71676	0.97025	531	-0.37952	-2.2486		531	-0.06969	0.07204	0.06326	0.13691			3332.56	0.99682	1.00086	0.98302	0.9983
254	1.23217	-0.71581	0.97322	530.8	-0.37656	-2.24092		530.8	-0.06898	0.07286	0.06405	0.13777			3330.63	0.99679	1.00088	0.983	0.99828
253	1.22631	-0.74973	0.9539	530.6	-0.37518	-2.23296		530.6	-0.06827	0.07369	0.06484	0.13864			3328.7	0.99689	1.00096	0.98314	0.99842
252	1.24068	-0.80039	0.9256	530.4	-0.37486	-2.22484		530.4	-0.06754	0.07454	0.06564	0.13952			3326.77	0.99708	1.00111	0.98342	0.99865
251	1.25665	-0.8647	0.88217	530.2	-0.37211	-2.21617		530.2	-0.06682	0.07539	0.06644	0.14039			3324.85	0.99729	1.00128	0.98373	0.99882
250	1.28264	-0.93038	0.81665	530	-0.36824	-2.20644		530	-0.06611	0.07625	0.06724	0.14126			3322.92	0.99745	1.00138	0.98393	0.99886
249	1.30669	-0.98854	0.74291	529.8	-0.36443	-2.1957		529.8	-0.06541	0.0771	0.06804	0.14213			3320.99	0.99754	1.00138	0.984	0.99878
248	1.31782	-1.06277	0.67796	529.6	-0.36175	-2.18429		529.6	-0.06476	0.0779	0.0688	0.14295			3319.06	0.99761	1.00136	0.98398	0.99869
247	1.31804	-1.14854	0.62691	529.4	-0.35969	-2.17284		529.4	-0.06413	0.07867	0.06955	0.14374			3317.13	0.99767	1.00138	0.98389	0.99864
246	1.28497	-1.234	0.58144	529.2	-0.35984	-2.1607		529.2	-0.06343	0.0795	0.07036	0.1446			3315.2	0.9977	1.00136	0.98378	0.9986
245	1.20413	-1.33215	0.53752	529	-0.3645	-2.14684		529	-0.06271	0.08033	0.07119	0.14548			3313.27	0.99767	1.00127	0.9837	0.99855
244	1.09624	-1.45238	0.47036	528.8	-0.37171	-2.13103		528.8	-0.06198	0.08116	0.07201	0.14636			3311.35	0.99765	1.00117	0.98372	0.99852
243	0.88787	-1.59796	0.36978	528.6	-0.37932	-2.11402		528.6	-0.06125	0.082	0.07285	0.14724			3309.42	0.99765	1.00108	0.98382	0.9985
242	0.62901	-1.77652	0.23911	528.4	-0.38747	-2.09617		528.4	-0.06052	0.08282	0.07366	0.14811			3307.49	0.99761	1.00094	0.98389	0.99848
241	0.28024	-2.00143	0.06363	528.2	-0.39554	-2.07723		528.2	-0.0598	0.08364	0.07447	0.14897			3305.56	0.99753	1.00081	0.98392	0.9985
240	-0.1858	-2.27802	-0.18652	528	-0.40064	-2.05655		528	-0.05905	0.08448	0.07529	0.14985			3303.63	0.99749	1.00084	0.98397	0.9986
239	-0.70108	-2.62332	-0.52187	527.8	-0.4012	-2.03396		527.8	-0.0583	0.08531	0.07611	0.15073			3301.7	0.99746	1.001	0.98406	0.9987
238	-1.3225	-3.06047	-0.94895	527.6	-0.39791	-2.01033		527.6	-0.05755	0.08615	0.07693	0.15161			3299.77	0.99735	1.00109	0.98411	0.99868
237	-2.06206	-3.60499	-1.46979	527.4	-0.3883	-1.98657		527.4	-0.05687	0.0869	0.07767	0.15241			3297.85	0.99721	1.00106	0.98414	0.99856
236	-2.94843	-4.2783	-2.08364	527.2	-0.37398	-1.96282		527.2	-0.05626	0.08759	0.07835	0.15315			3295.92	0.99713	1.001	0.98421	0.99848
235	-3.92089	-5.09213	-2.80064	527	-0.35602	-1.93833		527	-0.05561	0.08833	0.07907	0.15393			3293.99	0.99712	1.00095	0.98431	0.99844
234	-5.04129	-6.04005	-3.62706	526.8	-0.33489	-1.91232		526.8	-0.05495	0.0891	0.07981	0.15473			3292.06	0.99713	1.00089	0.98436	0.99843
233	-6.31614	-7.06234	-4.56746	526.6	-0.31161	-1.88455		526.6	-0.05428	0.08987	0.08056	0.15553			3290.13	0.99715	1.0009	0.98437	0.99844
232	-7.46295	-8.20193	-5.64479	526.4	-0.28815	-1.85559		526.4	-0.05363	0.09062	0.08129	0.15631			3288.2	0.99719	1.00101	0.98443	0.99851
231	-8.97982	-9.5557	-6.85381	526.2	-0.26636	-1.82575		526.2	-0.05297	0.09137	0.08201	0.15709			3286.27	0.99719	1.00115	0.98449	0.99855
230	-10.762	-10.8973	-8.14247	526	-0.24237	-1.79499		526	-0.05233	0.09209	0.08272	0.15786			3284.35	0.99714	1.00118	0.98449	0.99852
229	-12.6058	-12.1746	-9.36339	525.8	-0.21587	-1.76314		525.8	-0.05171	0.09279	0.08343	0.15861			3282.42	0.99711	1.00111	0.98446	0.99849
228	-15.2264	-13.6883	-10.4005	525.6	-0.18607	-1.72947		525.6	-0.0511	0.09347	0.08411	0.15936			3280.49	0.99711	1.00106	0.98447	0.9985
227	-17.6598	-15.6693	-11.5836	525.4	-0.15292	-1.69406		525.4	-0.05051	0.09414	0.08478	0.16009			3278.56	0.99711	1.00106	0.98448	0.99847
226	-20.751	-17.8149	-13.4783	525.2	-0.11898	-1.65696		525.2	-0.0499	0.09481	0.08547	0.16084			3276.63	0.99707	1.00106	0.98447	0.99841
225	-22.0474	-19.4668	-15.3749	525	-0.08677	-1.62015		525	-0.04929	0.09551	0.08618	0.1616			3274.7	0.99703	1.00108	0.9845	0.99839
224	-22.9343	-20.6598	-16.9403	524.8	-0.05737	-1.58424		524.8	-0.04868	0.09622	0.0869	0.16236			3272.77	0.99705	1.00114	0.98461	0.99843
223	-22.85	-21.0049	-17.6753	524.6	-0.02936	-1.54905		524.6	-0.04806	0.09695	0.08763	0.16311			3270.85	0.99714	1.00122	0.98475	0.99849
222	-21.3467	-20.5602	-17.6893	524.4	-0.00508	-1.51499		524.4	-0.04742	0.09768	0.08835	0.16386			3268.92	0.9973	1.00126	0.98487	0.99856
221	-19.8128	-19.466	-17.0321	524.2	0.01529	-1.48231		524.2	-0.04677	0.09842	0.08909	0.1646			3266.99	0.99755	1.00132	0.98497	0.99865
220	-17.5115	-17.8666	-16.334	524	0.03153	-1.45182		524	-0.04611	0.09916	0.08983	0.16535			3265.06	0.99783	1.00141	0.98501	0.99871
219	-14.6605	-14.917	-15.7067	523.8	0.04122	-1.42347		523.8	-0.04544	0.09992	0.09057	0.16611			3263.13	0.99808	1.00148	0.98499	0.99872
218	-10.9555	-10.6671	-14.2721	523.6	0.04499	-1.39638		523.6	-0.04477	0.10067	0.0913	0.16686			3261.2	0.99821	1.00146	0.98496	0.99875
217	-7.36684	-6.01882	-12.1056	523.4	0.04437	-1.37132		523.4	-0.0441	0.1014	0.09201	0.16761			3259.27	0.99822	1.00137	0.98497	0.99878
216	-3.48267	-1.24572	-9.78823	523.2	0.04176	-1.34863		523.2	-0.04337	0.1022	0.09279	0.16844			3257.35	0.99813	1.00128	0.98501	0.99877
215	0.88305	3.47696	-8.63629	523	0.0388	-1.32839		523	-0.04272	0.10292	0.09351	0.16921			3255.42	0.99799	1.00124	0.98509	0.99872
214	3.91766	7.38357	-8.82736	522.8	0.03864	-1.31063		522.8	-0.04208	0.10362	0.0942	0.16997			3253.49	0.99789	1.00129	0.9852	0.99872
213	6.7819	10.6984	-9.15099	522.6	0.03774	-1.29482		522.6	-0.04146	0.10431	0.09488	0.17072			3251.56	0.9979	1.00141	0.9853	0.99879
212	8.94128	14.0153	-8.94676	522.4	0.03279	-1.28162		522.4	-0.04085	0.10499	0.09556	0.17145			3249.63	0.998	1.00155	0.98534	0.9989
211	9.30796	17.1702	-7.29478	522.2	0.02337	-1.27151		522.2	-0.04025	0.10567	0.09622	0.17216			3247.7	0.99809	1.00166	0.98534	0.99899
210	9.31586	19.3977	-4.52344	522	0.00954	-1.26431		522	-0.03964	0.10635	0.0969	0.17288			3245.77	0.99811	1.0017	0.98534	0.99901
209	7.96038	20.8832	-1.83049	521.8	-0.00886	-1.25926		521.8	-0.03902	0.10704	0.09759	0.1736			3243.85	0.99805	1.00169	0.98531	0.99893
208	6.00111	21.8306	0.02475	521.6	-0.02983	-1.25627		521.6	-0.03841	0.10773	0.09828	0.17433			3241.92	0.99792	1.00165	0.98527	0.99878
207	3.68998	21.8319	1.8696	521.4	-0.05178	-1.25622		521.4	-0.03778	0.10842	0.09898	0.17507			3239.99	0.99784	1.00165	0.98533	0.99868
206	1.07778	21.506	4.45071	521.2	-0.07401	-1.25867		521.2	-0.03714	0.10914	0.09968	0.17581			3238.06	0.99789	1.00166	0.98547	0.99863
205	-0.00955	21.1635	7.63938	521	-0.09564	-1.26217		521	-0.03649	0.10988	0.1004	0.17658			3236.13	0.99804	1.00163	0.98557	0.99861
204	-1.91597	20.0727	10.0832	520.8	-0.11558	-1.2673		520.8	-0.03591	0.11056	0.10105	0.17727			3234.2	0.99818	1.00154	0.98562	0.99861
203	-3.01573	17.9244	10.5249	520.6	-0.13027	-1.27447		520.6	-0.03534	0.11123	0.10169	0.17797			3232.27	0.99825	1.00141	0.98566	0.99861
202	-3.03019	15.2934	9.26096	520.4	-0.13987	-1.28382		520.4	-0.03478	0.11191	0.10233	0.17864			3230.35	0.99823	1.0013	0.9857	0.99856
201	-3.28347	12.4619	7.36098	520.2	-0.14349	-1.29543		520.2	-0.03421	0.11258	0.10297	0.17933			3228.42	0.99817	1.0013	0.98577	0.99855
200	-2.17892	9.02876	5.85276	520	-0.14231	-1.30838		520	-0.03364	0.11326	0.10362	0.18002			3226.49	0.99814	1.00146	0.98595	0.99871
199	-1.16853	5.34748	4.97054	519.8	-0.14043	-1.32242		519.8	-0.03308	0.11393	0.10427	0.1807			3224.56	0.99817	1.00171	0.98624	0.99899
198	0.27131	1.7324	3.94732	519.6	-0.14012	-1.33727		519.6	-0.03252	0.11459	0.10492	0.18138			3222.63	0.99827	1.00192	0.98654	0.99922
197	2.14058	-1.88674	1.99416	519.4	-0.1417	-1.353		519.4	-0.03197	0.11525	0.10558	0.18207			3220.7	0.99839	1.00199	0.98674	0.99935
196	4.4393	-5.13221	-0.64921	519.2	-0.1456	-1.36877		519.2	-0.03135	0.11598	0.10629	0.18283			3218.77	0.99853	1.00195	0.98683	0.9994
195	7.16745	-7.88946	-2.62355	519	-0.15204	-1.38406		519	-0.03065	0.11681	0.10711	0.1837			3216.85	0.99868	1.00182	0.98682	0.99937
194	10.325	-9.99837	-3.96554	518.8	-0.1586	-1.39919		518.8	-0.03002	0.11754	0.10783	0.18447			3214.92	0.99882	1.00166	0.98671	0.99927
193	13.9121	-11.6621	-4.32876	518.6	-0.16475	-1.41465		518.6	-0.02939	0.11827	0.10854	0.18523			3212.99	0.99896	1.00156	0.98659	0.99916
192	17.9285	-12.3097	-4.71943	518.4	-0.17068	-1.43044		518.4	-0.02878	0.119	0.10924	0.18598			3211.06	0.99911	1.00159	0.98653	0.99911
191	22.3744	-12.3484	-5.21185	518.2	-0.17447	-1.44693		518.2	-0.02815	0.11975	0.10996	0.18675			3209.13	0.99921	1.00173	0.98651	0.99908
190	27.2498	-11.7611	-5.00952	518	-0.17493	-1.46409		518	-0.02753	0.1205	0.11068	0.18752			3207.2	0.99924	1.00184	0.98655	0.99902
		-10.5478		517.8	-0.17116	-1.48197		517.8	-0.0269	0.12126	0.11141	0.18829			3205.27	0.9992	1.00192	0.98667	0.99895
		-8.70866		517.6	-0.16754	-1.50073		517.6	-0.02625	0.12205	0.11215	0.18907			3203.35	0.99915	1.00199	0.98686	0.9989
		-6.24353		517.4	-0.16503	-1.51996		517.4	-0.02558	0.12284	0.11291	0.18987			3201.42	0.9991	1.00206	0.98705	0.99883
		-3.15246		517.2	-0.16506	-1.5391		517.2	-0.02486	0.12369	0.11372	0.19072			3199.49	0.99907	1.00211	0.9872	0.99875
		0.56456		517	-0.16826	-1.55815		517	-0.02411	0.12455	0.11453	0.19158			3197.56	0.9991	1.00215	0.98732	0.99872
				516.8	-0.17574	-1.5769		516.8	-0.02345	0.12532	0.11527	0.19236			3195.63	0.9992	1.00223	0.98744	0.99876
				516.6	-0.186	-1.59456		516.6	-0.02281	0.12605	0.11597	0.19311			3193.7	0.99932	1.00234	0.98755	0.99889
				516.4	-0.20035	-1.61115		516.4	-0.02217	0.12678	0.11668	0.19387			3191.77	0.9994	1.00245	0.98768	0.99906
				516.2	-0.2199	-1.62755		516.2	-0.02156	0.12746	0.11735	0.19461			3189.85	0.99945	1.00252	0.98784	0.99923
				516	-0.24404	-1.64476		516	-0.02094	0.12815	0.11803	0.19536			3187.92	0.99956	1.00255	0.98805	0.99938
				515.8	-0.27277	-1.66384		515.8	-0.02034	0.12884	0.11873	0.19612			3185.99	0.99972	1.0025	0.98822	0.99949
				515.6	-0.30562	-1.68347		515.6	-0.01973	0.12954	0.11943	0.19689			3184.06	0.99983	1.00241	0.98833	0.99952
				515.4	-0.3394	-1.7038		515.4	-0.01906	0.13033	0.12023	0.19776			3182.13	0.99987	1.00233	0.98841	0.99952
				515.2	-0.37251	-1.72477		515.2	-0.01835	0.13116	0.12106	0.19865			3180.2	0.99987	1.00232	0.98851	0.99951
				515	-0.40412	-1.74607		515	-0.01766	0.13199	0.12188	0.19953			3178.27	0.99986	1.00234	0.98861	0.99946
				514.8	-0.43393	-1.76733		514.8	-0.01706	0.13273	0.1226	0.2003			3176.35	0.99985	1.00234	0.98865	0.99934
				514.6	-0.46005	-1.78766		514.6	-0.0165	0.13342	0.12326	0.20102			3174.42	0.99987	1.00232	0.98865	0.99916
				514.4	-0.48181	-1.80598		514.4	-0.01595	0.1341	0.12391	0.20172			3172.49	0.99996	1.00227	0.98862	0.99897
				514.2	-0.498	-1.82245		514.2	-0.01538	0.13479	0.12458	0.20244			3170.56	1.00008	1.00214	0.98855	0.99884
				514	-0.50827	-1.83698		514	-0.01482	0.13545	0.12522	0.20315			3168.63	1.0001	1.00197	0.98846	0.99878
				513.8	-0.51191	-1.84928		513.8	-0.01425	0.13612	0.12589	0.20388			3166.7	1	1.00184	0.98842	0.99883
				513.6	-0.51115	-1.85946		513.6	-0.01362	0.13683	0.12659	0.20465			3164.77	0.99989	1.00176	0.98844	0.99891
				513.4	-0.5079	-1.8677		513.4	-0.01295	0.13756	0.12734	0.20546			3162.85	0.99989	1.00171	0.98849	0.99896
				513.2	-0.50375	-1.87374		513.2	-0.01227	0.1383	0.12808	0.20626			3160.92	1.00003	1.00176	0.98863	0.99896
				513	-0.50017	-1.87737		513	-0.01158	0.13905	0.12884	0.20706			3158.99	1.00026	1.00195	0.98889	0.99893
				512.8	-0.49781	-1.87951		512.8	-0.01095	0.13974	0.12955	0.20782			3157.06	1.00048	1.00221	0.98921	0.99893
				512.6	-0.49594	-1.88088		512.6	-0.01032	0.14042	0.13025	0.20856			3155.13	1.00064	1.00238	0.98943	0.99896
				512.4	-0.49322	-1.88173		512.4	-0.00971	0.14111	0.13094	0.20929			3153.2	1.00066	1.00242	0.98954	0.99901
				512.2	-0.49157	-1.88246		512.2	-0.0091	0.14179	0.13163	0.21002			3151.27	1.00058	1.00239	0.98958	0.9991
				512	-0.49098	-1.88235		512	-0.00849	0.14249	0.13232	0.21075			3149.35	1.00052	1.00232	0.98959	0.99918
				511.8	-0.49193	-1.88082		511.8	-0.00786	0.14322	0.13305	0.21152			3147.42	1.00054	1.00227	0.98958	0.99923
				511.6	-0.49284	-1.87829		511.6	-0.00717	0.14401	0.13382	0.21236			3145.49	1.00065	1.00231	0.98964	0.99927
				511.4	-0.4928	-1.87404		511.4	-0.00647	0.14481	0.13461	0.21321			3143.56	1.00081	1.00247	0.98983	0.99939
				511.2	-0.49086	-1.86786		511.2	-0.00576	0.14562	0.1354	0.21408			3141.63	1.00099	1.00267	0.99007	0.99957
				511	-0.48611	-1.86023		511	-0.00505	0.14643	0.1362	0.21494			3139.7	1.00114	1.00283	0.99025	0.9997
				510.8	-0.47844	-1.8515		510.8	-0.00446	0.1471	0.13687	0.21567			3137.77	1.00124	1.00292	0.99039	0.99972
				510.6	-0.46914	-1.84162		510.6	-0.00389	0.14772	0.1375	0.21636			3135.85	1.00134	1.00299	0.99052	0.99966
				510.4	-0.46	-1.83055		510.4	-0.00332	0.14834	0.13814	0.21706			3133.92	1.00143	1.00301	0.99064	0.99954
				510.2	-0.45118	-1.81896		510.2	-0.00276	0.14895	0.13877	0.21774			3131.99	1.00146	1.00293	0.99067	0.99937
				510	-0.44209	-1.80716		510	-0.00216	0.14957	0.13944	0.21846			3130.06	1.00143	1.00276	0.99066	0.99921
				509.8	-0.43314	-1.79505		509.8	-0.00152	0.15025	0.14014	0.21921			3128.13	1.00143	1.00258	0.99065	0.99915
				509.6	-0.4241	-1.78354		509.6	-0.00088	0.15093	0.14084	0.21997			3126.2	1.00149	1.0025	0.9907	0.99921
				509.4	-0.41701	-1.77312		509.4	-0.00025	0.1516	0.14155	0.22072			3124.27	1.00154	1.00248	0.99077	0.99929
				509.2	-0.41	-1.7638		509.2	0.00037	0.15226	0.14224	0.22146			3122.35	1.00154	1.00247	0.99084	0.99928
				509	-0.40366	-1.75676		509	0.00095	0.15291	0.14291	0.22217			3120.42	1.00149	1.00238	0.99087	0.99916
				508.8	-0.39614	-1.75235		508.8	0.00149	0.15353	0.14354	0.22285			3118.49	1.00132	1.00216	0.99077	0.9989
				508.6	-0.38797	-1.74987		508.6	0.00202	0.15415	0.14417	0.22352			3116.56	1.00096	1.00173	0.99044	0.99847
				508.4	-0.37943	-1.74811		508.4	0.00254	0.15476	0.14479	0.2242			3114.63	1.00046	1.00112	0.98989	0.99789
				508.2	-0.36989	-1.74669		508.2	0.00313	0.15546	0.14548	0.22495			3112.7	0.99993	1.00043	0.98923	0.99727
				508	-0.35926	-1.74562		508	0.00378	0.15622	0.14624	0.22576			3110.77	0.9994	0.99971	0.98851	0.99667
				507.8	-0.34844	-1.74482		507.8	0.00444	0.15699	0.14701	0.22658			3108.85	0.99889	0.99897	0.98776	0.99611
				507.6	-0.33813	-1.74301		507.6	0.00511	0.15777	0.14777	0.22741			3106.92	0.99846	0.99828	0.98713	0.99565
				507.4	-0.3276	-1.74		507.4	0.0058	0.15854	0.14854	0.22824			3104.99	0.9982	0.99776	0.98678	0.99539
				507.2	-0.31778	-1.73608		507.2	0.00643	0.15926	0.14927	0.22901			3103.06	0.99808	0.99749	0.98669	0.99531
				507	-0.30885	-1.73177		507	0.00701	0.1599	0.14992	0.2297			3101.13	0.99802	0.9974	0.98672	0.99534
				506.8	-0.30107	-1.72719		506.8	0.00756	0.16052	0.15056	0.23038			3099.2	0.99795	0.99739	0.98681	0.99536
				506.6	-0.29449	-1.72183		506.6	0.00812	0.16114	0.15119	0.23105			3097.27	0.9978	0.9973	0.98686	0.99525
				506.4	-0.28943	-1.71539		506.4	0.00871	0.1618	0.15186	0.23175			3095.35	0.99741	0.99688	0.98659	0.99485
				506.2	-0.28588	-1.70839		506.2	0.00932	0.16245	0.15251	0.23246			3093.42	0.99664	0.99583	0.9857	0.99399
				506	-0.28388	-1.70166		506	0.00992	0.16312	0.15317	0.23316			3091.49	0.99546	0.99406	0.98406	0.99257
				505.8	-0.28163	-1.69527		505.8	0.01053	0.16379	0.15382	0.23387			3089.56	0.99393	0.99175	0.98178	0.99066
				505.6	-0.27902	-1.68869		505.6	0.01114	0.16447	0.15447	0.23457			3087.63	0.9923	0.98926	0.97921	0.98856
				505.4	-0.27727	-1.6818		505.4	0.01175	0.16516	0.15514	0.23528			3085.7	0.99092	0.9871	0.9769	0.98676
				505.2	-0.27485	-1.67472		505.2	0.01226	0.16577	0.15574	0.23593			3083.77	0.99017	0.98579	0.9755	0.98569
				505	-0.27242	-1.66855		505	0.01277	0.16636	0.15633	0.23656			3081.85	0.99024	0.98563	0.97537	0.98556
				504.8	-0.2688	-1.66338		504.8	0.01332	0.16702	0.15697	0.23724			3079.92	0.99097	0.9865	0.97638	0.98629
				504.6	-0.26448	-1.65877		504.6	0.01393	0.16776	0.15768	0.238			3077.99	0.99201	0.98793	0.97801	0.98746
				504.4	-0.26041	-1.65414		504.4	0.01456	0.1685	0.15841	0.23877			3076.06	0.99298	0.9893	0.97956	0.98854
				504.2	-0.25617	-1.6493		504.2	0.01519	0.16923	0.15913	0.23954			3074.13	0.99348	0.99006	0.98045	0.98909
				504	-0.25439	-1.64406		504	0.01582	0.16996	0.15985	0.24031			3072.2	0.99329	0.98984	0.98035	0.98891
				503.8	-0.25482	-1.63827		503.8	0.01645	0.17068	0.16057	0.24108			3070.27	0.99238	0.9886	0.97919	0.98799
				503.6	-0.25704	-1.63284		503.6	0.01708	0.17139	0.16129	0.24184			3068.35	0.99094	0.98648	0.97714	0.98643
				503.4	-0.26059	-1.62764		503.4	0.01765	0.17205	0.16193	0.24253			3066.42	0.98917	0.98381	0.97451	0.98442
				503.2	-0.26521	-1.62205		503.2	0.01821	0.17269	0.16256	0.24321			3064.49	0.98737	0.98108	0.97179	0.98234
				503	-0.26918	-1.61662		503	0.01879	0.17335	0.16321	0.2439			3062.56	0.98595	0.97894	0.96963	0.98071
				502.8	-0.27345	-1.61055		502.8	0.01938	0.174	0.16387	0.24461			3060.63	0.98534	0.97798	0.96868	0.97996
				502.6	-0.28012	-1.60366		502.6	0.01996	0.17467	0.16453	0.24532			3058.7	0.9857	0.97848	0.96923	0.98034
				502.4	-0.28746	-1.59632		502.4	0.02055	0.17534	0.1652	0.24602			3056.77	0.98691	0.98028	0.97112	0.98177
				502.2	-0.29579	-1.58916		502.2	0.02113	0.17601	0.16587	0.24673			3054.85	0.98863	0.98292	0.97387	0.98387
				502	-0.3031	-1.5825		502	0.02172	0.17669	0.16655	0.24745			3052.92	0.99052	0.98577	0.9768	0.98611
				501.8	-0.30996	-1.57616		501.8	0.02231	0.17738	0.16722	0.24815			3050.99	0.99219	0.98824	0.97931	0.98805
				501.6	-0.31699	-1.56989		501.6	0.02285	0.178	0.16785	0.2488			3049.06	0.99335	0.98994	0.98105	0.9894
				501.4	-0.32488	-1.56321		501.4	0.02341	0.17867	0.1685	0.24948			3047.13	0.99391	0.99076	0.98195	0.99007
				501.2	-0.33394	-1.55559		501.2	0.02404	0.17937	0.1692	0.25022			3045.2	0.9939	0.99079	0.98208	0.99005
				501	-0.3429	-1.54679		501	0.02467	0.1801	0.16992	0.25097			3043.27	0.99335	0.99009	0.98144	0.98942
				500.8	-0.35057	-1.53635		500.8	0.02529	0.18082	0.17063	0.25173			3041.35	0.99222	0.98861	0.98004	0.98817
				500.6	-0.3573	-1.52388		500.6	0.02592	0.18156	0.17135	0.25251			3039.42	0.99043	0.98617	0.97776	0.98618
				500.4	-0.36107	-1.50999		500.4	0.02654	0.18227	0.17205	0.25326			3037.49	0.98788	0.98256	0.97438	0.9833
				500.2	-0.3627	-1.49523		500.2	0.02717	0.183	0.17275	0.25403			3035.56	0.98442	0.9776	0.9696	0.97935
				500	-0.3629	-1.48002		500	0.02778	0.18372	0.17344	0.25479			3033.63	0.98008	0.97133	0.9634	0.97435
				499.8	-0.36261	-1.46462		499.8	0.02833	0.18437	0.17405	0.25548			3031.7	0.97525	0.96429	0.95626	0.96868
				499.6	-0.36045	-1.44803		499.6	0.02888	0.18499	0.17466	0.25616			3029.77	0.9708	0.95765	0.94938	0.96332
				499.4	-0.35509	-1.42985		499.4	0.02941	0.1856	0.17525	0.25682			3027.85	0.96782	0.95301	0.94441	0.95955
				499.2	-0.34622	-1.41002		499.2	0.02994	0.1862	0.17584	0.25747			3025.92	0.96715	0.95163	0.94279	0.9584
				499	-0.33511	-1.38872		499	0.03048	0.18681	0.17645	0.25815			3023.99	0.96899	0.95393	0.94503	0.96017
				498.8	-0.32279	-1.36599		498.8	0.03102	0.18743	0.17706	0.25881			3022.06	0.97282	0.95929	0.95047	0.96434
				498.6	-0.30945	-1.34146		498.6	0.03157	0.18804	0.17767	0.25949			3020.13	0.97759	0.96632	0.95755	0.96977
				498.4	-0.29438	-1.3152		498.4	0.03214	0.18866	0.1783	0.26016			3018.2	0.98211	0.97326	0.96446	0.97504
				498.2	-0.27807	-1.28787		498.2	0.03272	0.18931	0.17896	0.26087			3016.27	0.9855	0.97867	0.96977	0.97905
				498	-0.26007	-1.25971		498	0.0333	0.18996	0.17962	0.26158			3014.35	0.9874	0.98189	0.97285	0.98131
				497.8	-0.24092	-1.23139		497.8	0.03387	0.1906	0.18029	0.2623			3012.42	0.98789	0.98301	0.97383	0.9819
				497.6	-0.22085	-1.20274		497.6	0.03444	0.19125	0.18096	0.26302			3010.49	0.98726	0.98247	0.97313	0.9812
				497.4	-0.20307	-1.17422		497.4	0.03501	0.1919	0.18164	0.26374			3008.56	0.98586	0.98075	0.97123	0.97958
				497.2	-0.18633	-1.14636		497.2	0.03556	0.19252	0.18229	0.26446			3006.63	0.98407	0.97841	0.96861	0.97746
				497	-0.16977	-1.11914		497	0.03612	0.19317	0.18295	0.26518			3004.7	0.98229	0.97602	0.96583	0.97529
				496.8	-0.15321	-1.09211		496.8	0.03667	0.19382	0.1836	0.2659			3002.77	0.98086	0.97407	0.96347	0.97349
				496.6	-0.1351	-1.06431		496.6	0.03726	0.1945	0.18429	0.26666			3000.85	0.98	0.97294	0.96203	0.97242
				496.4	-0.11678	-1.03559		496.4	0.03777	0.19507	0.18489	0.26733			2998.92	0.97981	0.97279	0.96185	0.97232
				496.2	-0.09725	-1.00642		496.2	0.03827	0.19565	0.18548	0.26799			2996.99	0.98025	0.97356	0.96301	0.97321
				496	-0.07697	-0.97722		496	0.03875	0.19617	0.18605	0.26862			2995.06	0.9812	0.97505	0.96525	0.97494
				495.8	-0.05518	-0.94796		495.8	0.03926	0.19674	0.18664	0.26926			2993.13	0.98249	0.97694	0.96808	0.97713
				495.6	-0.03105	-0.91814		495.6	0.03976	0.19731	0.18722	0.2699			2991.2	0.98395	0.97899	0.97101	0.97937
				495.4	-0.00551	-0.88757		495.4	0.04028	0.19788	0.18782	0.27054			2989.27	0.98541	0.98098	0.97365	0.98136
				495.2	0.0205	-0.85607		495.2	0.04079	0.19843	0.18839	0.27114			2987.35	0.98671	0.98275	0.97575	0.98294
				495	0.04538	-0.82411		495	0.04133	0.19903	0.18903	0.27179			2985.42	0.98772	0.98414	0.97721	0.98401
				494.8	0.06693	-0.79229		494.8	0.04188	0.19965	0.18966	0.27246			2983.49	0.98838	0.98504	0.97809	0.98466
				494.6	0.08413	-0.76111		494.6	0.04242	0.20026	0.19029	0.27311			2981.56	0.98873	0.98542	0.97848	0.98503
				494.4	0.09857	-0.7309		494.4	0.04293	0.20087	0.19091	0.27374			2979.63	0.9888	0.98536	0.97848	0.98519
				494.2	0.11011	-0.70132		494.2	0.04342	0.20146	0.19149	0.27435			2977.7	0.98862	0.98495	0.97817	0.98507
				494	0.11815	-0.672		494	0.0439	0.20205	0.19207	0.27496			2975.77	0.98819	0.98427	0.97758	0.98461
				493.8	0.12411	-0.64296		493.8	0.04438	0.20262	0.19265	0.27556			2973.85	0.98754	0.98339	0.97676	0.98391
				493.6	0.12651	-0.61407		493.6	0.04486	0.20318	0.19321	0.27617			2971.92	0.98674	0.98233	0.9757	0.98296
				493.4	0.12699	-0.58557		493.4	0.04535	0.20376	0.19378	0.27679			2969.99	0.98584	0.9811	0.97436	0.98171
				493.2	0.126	-0.5575		493.2	0.04582	0.20431	0.19433	0.27739			2968.06	0.98491	0.97974	0.9728	0.98028
				493	0.12569	-0.52971		493	0.04621	0.20476	0.19478	0.27789			2966.13	0.98396	0.9783	0.97112	0.97883
				492.8	0.12732	-0.50197		492.8	0.04655	0.20516	0.19517	0.27833			2964.2	0.98297	0.97677	0.96939	0.97741
				492.6	0.13113	-0.47465		492.6	0.04688	0.20555	0.19555	0.27874			2962.28	0.98188	0.97517	0.96765	0.97595
				492.4	0.13686	-0.44846		492.4	0.0472	0.2059	0.19592	0.27914			2960.35	0.98068	0.97354	0.96594	0.97451
				492.2	0.1435	-0.42342		492.2	0.04753	0.20626	0.19629	0.27953			2958.42	0.97941	0.97187	0.96429	0.97319
				492	0.14907	-0.39901		492	0.04787	0.20663	0.19669	0.27993			2956.49	0.97804	0.9701	0.96262	0.97192
				491.8	0.15652	-0.37573		491.8	0.04828	0.20708	0.19715	0.2804			2954.56	0.97653	0.96823	0.96087	0.9706
				491.6	0.16748	-0.35415		491.6	0.0487	0.20756	0.19764	0.2809			2952.63	0.9749	0.96627	0.95901	0.96919
				491.4	0.18029	-0.33485		491.4	0.04911	0.20804	0.19814	0.28139			2950.7	0.97314	0.96423	0.95707	0.96771
				491.2	0.19329	-0.31817		491.2	0.0495	0.20853	0.19863	0.2819			2948.78	0.9713	0.96212	0.95509	0.96615
				491	0.20509	-0.304		491	0.04993	0.20907	0.19916	0.28246			2946.85	0.96947	0.96	0.95314	0.96453
				490.8	0.2143	-0.29241		490.8	0.05037	0.20967	0.19973	0.28308			2944.92	0.96774	0.95793	0.95126	0.96289
				490.6	0.22224	-0.2832		490.6	0.05085	0.21027	0.20034	0.28373			2942.99	0.96607	0.95582	0.94934	0.96127
				490.4	0.22891	-0.27625		490.4	0.05136	0.21092	0.20098	0.28444			2941.06	0.96436	0.95349	0.94718	0.95954
				490.2	0.23479	-0.27175		490.2	0.05191	0.21161	0.20165	0.28517			2939.13	0.96246	0.95077	0.94455	0.95752
				490	0.24043	-0.26953		490	0.05248	0.21231	0.20236	0.28593			2937.2	0.9603	0.94759	0.9413	0.95507
				489.8	0.24431	-0.26935		489.8	0.05301	0.21293	0.20301	0.28662			2935.28	0.95782	0.94394	0.93745	0.95222
				489.6	0.24387	-0.27103		489.6	0.05353	0.21355	0.20368	0.28732			2933.35	0.95511	0.93998	0.93322	0.94909
				489.4	0.23822	-0.27384		489.4	0.05406	0.21418	0.20433	0.28799			2931.42	0.95242	0.93603	0.92903	0.94593
				489.2	0.22893	-0.27723		489.2	0.05455	0.21476	0.20495	0.28861			2929.49	0.95005	0.93249	0.92532	0.94308
				489	0.21905	-0.28118		489	0.05508	0.21538	0.2056	0.28924			2927.56	0.94824	0.92968	0.92245	0.94083
				488.8	0.20823	-0.28563		488.8	0.05564	0.21605	0.20627	0.28991			2925.63	0.94717	0.9278	0.9207	0.93935
				488.6	0.19611	-0.29079		488.6	0.05621	0.21671	0.20695	0.29056			2923.7	0.94691	0.92696	0.92015	0.93867
				488.4	0.1838	-0.29656		488.4	0.05676	0.21735	0.2076	0.29121			2921.78	0.94742	0.92713	0.92068	0.9388
				488.2	0.17067	-0.30293		488.2	0.05727	0.21797	0.20821	0.29182			2919.85	0.94856	0.92825	0.92215	0.93972
				488	0.15737	-0.30944		488	0.05776	0.21856	0.2088	0.29243			2917.92	0.9502	0.93023	0.92439	0.94133
				487.8	0.14543	-0.31535		487.8	0.05825	0.21915	0.20938	0.29305			2915.99	0.95219	0.93287	0.9272	0.94347
				487.6	0.13573	-0.32051		487.6	0.05874	0.21974	0.20995	0.29368			2914.06	0.9544	0.93594	0.93035	0.94596
				487.4	0.12915	-0.32566		487.4	0.05924	0.22032	0.21054	0.29433			2912.13	0.95672	0.93927	0.93369	0.94866
				487.2	0.12631	-0.33095		487.2	0.05976	0.22092	0.21114	0.29499			2910.2	0.95911	0.94277	0.9372	0.95145
				487	0.12623	-0.3364		487	0.06028	0.22153	0.21175	0.29568			2908.28	0.96151	0.94631	0.9408	0.95425
				486.8	0.12885	-0.34179		486.8	0.0608	0.22212	0.21235	0.29637			2906.35	0.9639	0.94983	0.94436	0.95703
				486.6	0.13462	-0.34686		486.6	0.06126	0.22266	0.2129	0.29697			2904.42	0.96633	0.95336	0.94792	0.95981
				486.4	0.14521	-0.35131		486.4	0.06168	0.22314	0.21341	0.29753			2902.49	0.96877	0.95694	0.95147	0.96261
				486.2	0.15884	-0.35503		486.2	0.06208	0.2236	0.2139	0.29806			2900.56	0.97115	0.96043	0.95492	0.96537
				486	0.17517	-0.3581		486	0.06251	0.22409	0.21442	0.29861			2898.63	0.97337	0.96367	0.9581	0.96793
				485.8	0.19357	-0.36055		485.8	0.06295	0.2246	0.21495	0.29918			2896.7	0.97536	0.96655	0.96096	0.97023
				485.6	0.21174	-0.36258		485.6	0.06339	0.22512	0.21548	0.29974			2894.78	0.97708	0.96904	0.96347	0.97226
				485.4	0.22725	-0.36403		485.4	0.06383	0.22565	0.21601	0.3003			2892.85	0.97848	0.97109	0.96557	0.97397
				485.2	0.24008	-0.36446		485.2	0.06424	0.22615	0.21651	0.30084			2890.92	0.97958	0.97266	0.96717	0.97529
				485	0.24993	-0.36411		485	0.06465	0.22667	0.21702	0.30138			2888.99	0.98043	0.97383	0.96835	0.97626
				484.8	0.25842	-0.36282		484.8	0.06507	0.22719	0.21753	0.30194			2887.06	0.98113	0.97477	0.96928	0.97697
				484.6	0.2651	-0.36039		484.6	0.06551	0.22771	0.21805	0.30252			2885.13	0.98172	0.9756	0.97004	0.97755
				484.4	0.2702	-0.35715		484.4	0.06601	0.22828	0.21864	0.30316			2883.2	0.98223	0.97638	0.97076	0.97805
				484.2	0.27276	-0.35283		484.2	0.06649	0.22882	0.2192	0.30379			2881.28	0.98273	0.97715	0.97153	0.97855
				484	0.27383	-0.34753		484	0.067	0.2294	0.21979	0.30446			2879.35	0.9833	0.97797	0.97241	0.97915
				483.8	0.27569	-0.34119		483.8	0.0675	0.22996	0.22035	0.30509			2877.42	0.98394	0.97884	0.97334	0.97987
				483.6	0.2801	-0.33415		483.6	0.06799	0.23051	0.22091	0.30573			2875.49	0.98459	0.97966	0.97423	0.98061
				483.4	0.28624	-0.32645		483.4	0.0684	0.23094	0.22139	0.30627			2873.56	0.98516	0.98033	0.975	0.98125
				483.2	0.29429	-0.31749		483.2	0.06883	0.2314	0.2219	0.30682			2871.63	0.98564	0.98086	0.9756	0.98172
				483	0.30448	-0.30746		483	0.06926	0.23188	0.2224	0.30738			2869.7	0.98593	0.9812	0.97601	0.98203
				482.8	0.31615	-0.29666		482.8	0.06968	0.23234	0.22291	0.30791			2867.78	0.98602	0.98135	0.9762	0.98218
				482.6	0.32941	-0.2855		482.6	0.07008	0.23279	0.22339	0.30841			2865.85	0.98591	0.98134	0.97614	0.98216
				482.4	0.34441	-0.27361		482.4	0.07045	0.23319	0.22383	0.30884			2863.92	0.98563	0.98111	0.9758	0.98192
				482.2	0.36095	-0.26084		482.2	0.0708	0.23357	0.22422	0.30924			2861.99	0.98512	0.98059	0.9751	0.98146
				482	0.38026	-0.24712		482	0.07109	0.23393	0.22457	0.30961			2860.06	0.98435	0.97973	0.97403	0.98072
				481.8	0.40017	-0.2327		481.8	0.07136	0.23425	0.22489	0.30995			2858.13	0.98341	0.9786	0.97272	0.97974
				481.6	0.41876	-0.21765		481.6	0.07163	0.23457	0.22519	0.3103			2856.2	0.98246	0.97734	0.97137	0.97868
				481.4	0.43607	-0.20192		481.4	0.07191	0.2349	0.22549	0.31066			2854.28	0.98167	0.97619	0.97021	0.97775
				481.2	0.45497	-0.18534		481.2	0.07222	0.23525	0.22581	0.31105			2852.35	0.98125	0.97544	0.96949	0.97716
				481	0.47717	-0.16834		481	0.07256	0.23562	0.22619	0.3115			2850.42	0.98138	0.97536	0.96943	0.97709
				480.8	0.50103	-0.15127		480.8	0.07294	0.23607	0.22663	0.31203			2848.49	0.98211	0.97607	0.97014	0.97762
				480.6	0.52618	-0.13395		480.6	0.07331	0.23649	0.22707	0.31259			2846.56	0.98342	0.9776	0.97164	0.97877
				480.4	0.55172	-0.11644		480.4	0.07373	0.23695	0.22756	0.31317			2844.63	0.98527	0.97989	0.9739	0.98052
				480.2	0.57666	-0.09848		480.2	0.0742	0.23749	0.22812	0.31381			2842.7	0.98753	0.98272	0.97674	0.98274
				480	0.59972	-0.08073		480	0.0747	0.23804	0.2287	0.31447			2840.78	0.98994	0.9858	0.97988	0.98523
				479.8	0.62131	-0.06406		479.8	0.07522	0.23864	0.22931	0.31515			2838.85	0.99223	0.98882	0.98294	0.98769
				479.6	0.64162	-0.04868		479.6	0.07573	0.23922	0.22993	0.31581			2836.92	0.99419	0.99154	0.98563	0.9899
				479.4	0.66044	-0.0349		479.4	0.07621	0.23979	0.23051	0.31643			2834.99	0.99574	0.99381	0.9878	0.99173
				479.2	0.67813	-0.0224		479.2	0.07667	0.24034	0.23105	0.317			2833.06	0.9969	0.9956	0.98942	0.99313
				479	0.69316	-0.01088		479	0.07712	0.24087	0.2316	0.31757			2831.13	0.99777	0.99694	0.99057	0.99414
				478.8	0.70456	6.77e-05		478.8	0.07757	0.2414	0.23214	0.31813			2829.2	0.99847	0.99792	0.99139	0.99485
				478.6	0.71321	0.01006		478.6	0.07802	0.24194	0.23269	0.3187			2827.28	0.99904	0.99861	0.99203	0.99536
				478.4	0.71902	0.01847		478.4	0.07846	0.24245	0.2332	0.31925			2825.35	0.99947	0.99907	0.99255	0.99573
				478.2	0.72136	0.02533		478.2	0.0789	0.24298	0.23372	0.31982			2823.42	0.99973	0.99935	0.99294	0.996
				478	0.71904	0.03095		478	0.07936	0.2435	0.23424	0.32041			2821.49	0.99986	0.99956	0.99322	0.99619
				477.8	0.71289	0.03547		477.8	0.07983	0.24402	0.23476	0.32103			2819.56	0.99994	0.99977	0.99341	0.99637
				477.6	0.7032	0.03875		477.6	0.08032	0.24456	0.23531	0.32167			2817.63	1.00004	1.00002	0.99356	0.99655
				477.4	0.6898	0.04021		477.4	0.08082	0.2451	0.23584	0.32231			2815.7	1.00021	1.0003	0.99368	0.99672
				477.2	0.67463	0.03996		477.2	0.08131	0.24562	0.23638	0.32295			2813.78	1.00042	1.00054	0.99378	0.99683
				477	0.66034	0.03833		477	0.0818	0.24616	0.23691	0.32359			2811.85	1.0006	1.00074	0.99391	0.99691
				476.8	0.6476	0.03548		476.8	0.08228	0.24668	0.23745	0.32421			2809.92	1.00075	1.00091	0.99407	0.99701
				476.6	0.63677	0.03169		476.6	0.08275	0.24721	0.23799	0.32481			2807.99	1.00088	1.00107	0.99423	0.99712
				476.4	0.62723	0.02681		476.4	0.08324	0.24776	0.23856	0.32542			2806.06	1.001	1.00122	0.99438	0.99724
				476.2	0.61978	0.0214		476.2	0.08369	0.24828	0.23911	0.32599			2804.13	1.00115	1.00141	0.99456	0.99737
				476	0.6144	0.01617		476	0.08414	0.2488	0.23966	0.32657			2802.2	1.00134	1.00163	0.99479	0.99752
				475.8	0.61173	0.01145		475.8	0.08458	0.24931	0.24019	0.32711			2800.28	1.00154	1.00186	0.99505	0.99767
				475.6	0.61017	0.00736		475.6	0.08502	0.24982	0.24072	0.32766			2798.35	1.0017	1.00205	0.99531	0.99783
				475.4	0.60862	0.00348		475.4	0.08546	0.2503	0.24124	0.3282			2796.42	1.0018	1.00221	0.99557	0.99799
				475.2	0.60608	-0.000478		475.2	0.08589	0.2508	0.24174	0.32873			2794.49	1.00186	1.00236	0.99578	0.99814
				475	0.60286	-0.0045		475	0.08633	0.25129	0.24221	0.32926			2792.56	1.00192	1.0025	0.99592	0.99823
				474.8	0.59916	-0.00873		474.8	0.08672	0.25172	0.24262	0.32975			2790.63	1.00199	1.00257	0.996	0.99828
				474.6	0.593	-0.0125		474.6	0.0871	0.25211	0.24298	0.33019			2788.7	1.00208	1.0026	0.99603	0.99834
				474.4	0.58462	-0.01592		474.4	0.08743	0.25243	0.24327	0.33056			2786.78	1.00221	1.00263	0.99608	0.99842
				474.2	0.57485	-0.01909		474.2	0.08768	0.25265	0.24344	0.33083			2784.85	1.00237	1.00271	0.99616	0.99853
				474	0.56344	-0.02235		474	0.08786	0.2528	0.24356	0.33103			2782.92	1.00253	1.00281	0.99628	0.99865
				473.8	0.5497	-0.02622		473.8	0.08804	0.25293	0.24368	0.33121			2780.99	1.00263	1.00291	0.9964	0.99872
				473.6	0.53299	-0.03016		473.6	0.08822	0.25307	0.24384	0.33138			2779.06	1.00264	1.003	0.99649	0.99869
				473.4	0.51624	-0.03318		473.4	0.08841	0.25325	0.24403	0.33159			2777.13	1.00258	1.00305	0.99655	0.99858
				473.2	0.50107	-0.03532		473.2	0.08862	0.25349	0.24428	0.33184			2775.2	1.00251	1.00305	0.99659	0.99847
				473	0.48877	-0.03712		473	0.08887	0.25377	0.24459	0.33213			2773.28	1.00244	1.00302	0.99662	0.99842
				472.8	0.47848	-0.03882		472.8	0.08914	0.25412	0.24496	0.3325			2771.35	1.00242	1.003	0.99667	0.99844
				472.6	0.47041	-0.04021		472.6	0.08949	0.25454	0.2454	0.33294			2769.42	1.00247	1.00304	0.99677	0.99853
				472.4	0.46554	-0.04093		472.4	0.08989	0.25502	0.24588	0.33344			2767.49	1.00259	1.00312	0.99692	0.99867
				472.2	0.4631	-0.04098		472.2	0.09033	0.25554	0.2464	0.33398			2765.56	1.00271	1.00324	0.99708	0.99883
				472	0.46389	-0.04058		472	0.0907	0.25599	0.24686	0.33447			2763.63	1.00279	1.00337	0.99722	0.99894
				471.8	0.4664	-0.04012		471.8	0.09103	0.2564	0.24726	0.33493			2761.7	1.00284	1.00348	0.99734	0.999
				471.6	0.47072	-0.0391		471.6	0.09133	0.25674	0.24759	0.33532			2759.78	1.00289	1.00357	0.99745	0.99906
				471.4	0.47676	-0.03717		471.4	0.09157	0.25701	0.24783	0.33564			2757.85	1.00296	1.00363	0.99755	0.99913
				471.2	0.48359	-0.03449		471.2	0.09181	0.25725	0.24806	0.33594			2755.92	1.00303	1.00369	0.99766	0.99922
				471	0.48926	-0.03154		471	0.09205	0.25749	0.24829	0.33623			2753.99	1.00306	1.00374	0.99775	0.9993
				470.8	0.49334	-0.02836		470.8	0.09227	0.25772	0.24851	0.33651			2752.06	1.00304	1.00377	0.99781	0.99934
				470.6	0.49689	-0.02501		470.6	0.09245	0.2579	0.24868	0.33673			2750.13	1.00295	1.00374	0.9978	0.99932
				470.4	0.50148	-0.02119		470.4	0.09258	0.25804	0.24881	0.3369			2748.2	1.00283	1.00367	0.99771	0.99924
				470.2	0.50755	-0.01663		470.2	0.0927	0.25817	0.24895	0.33705			2746.28	1.00275	1.0036	0.99758	0.99914
				470	0.51621	-0.01118		470	0.09283	0.25832	0.24912	0.33721			2744.35	1.00276	1.00356	0.99747	0.99908
				469.8	0.52807	-0.00501		469.8	0.09297	0.25848	0.24929	0.33739			2742.42	1.00287	1.00356	0.99743	0.99909
				469.6	0.54378	0.00151		469.6	0.09311	0.25866	0.24948	0.33756			2740.49	1.00302	1.00361	0.99746	0.99918
				469.4	0.56198	0.00788		469.4	0.09323	0.25882	0.24964	0.33769			2738.56	1.00313	1.00366	0.99753	0.99927
				469.2	0.58446	0.01432		469.2	0.09333	0.25894	0.24978	0.33779			2736.63	1.00313	1.00365	0.99758	0.99932
				469	0.60967	0.02141		469	0.09342	0.25907	0.24992	0.3379			2734.7	1.00306	1.0036	0.9976	0.99934
				468.8	0.63679	0.02919		468.8	0.09349	0.25916	0.25002	0.33797			2732.78	1.00298	1.00355	0.99757	0.99932
				468.6	0.66466	0.03726		468.6	0.09357	0.25924	0.25011	0.33804			2730.85	1.00292	1.00355	0.9975	0.9993
				468.4	0.69224	0.04544		468.4	0.09366	0.25933	0.25021	0.33813			2728.92	1.00288	1.00356	0.99745	0.99927
				468.2	0.71662	0.05372		468.2	0.09374	0.25942	0.2503	0.33823			2726.99	1.00286	1.00357	0.99743	0.99921
				468	0.73782	0.06249		468	0.09378	0.25949	0.25034	0.33829			2725.06	1.00284	1.00356	0.99743	0.99915
				467.8	0.7545	0.07142		467.8	0.09381	0.25954	0.25038	0.33835			2723.13	1.00282	1.00351	0.99742	0.99912
				467.6	0.76705	0.08009		467.6	0.09383	0.25961	0.25042	0.33841			2721.2	1.00276	1.00343	0.9974	0.99911
				467.4	0.77534	0.08826		467.4	0.09387	0.25971	0.25051	0.33853			2719.28	1.00273	1.00341	0.99742	0.99913
				467.2	0.7805	0.09588		467.2	0.09396	0.25989	0.25067	0.33871			2717.35	1.00275	1.00347	0.9975	0.99919
				467	0.78386	0.10321		467	0.0941	0.26013	0.25092	0.33898			2715.42	1.00278	1.00357	0.99762	0.99924
				466.8	0.78621	0.11037		466.8	0.0943	0.26046	0.25128	0.33933			2713.49	1.00278	1.00366	0.99773	0.99924
				466.6	0.78728	0.11711		466.6	0.09454	0.26083	0.25173	0.33974			2711.56	1.00281	1.00373	0.99782	0.99918
				466.4	0.78879	0.12279		466.4	0.09483	0.26127	0.25225	0.34023			2709.63	1.00289	1.00378	0.99786	0.99912
				466.2	0.79222	0.12757		466.2	0.09521	0.26181	0.25288	0.34082			2707.7	1.00298	1.0038	0.99786	0.9991
				466	0.79819	0.13193		466	0.09573	0.26248	0.25364	0.34155			2705.78	1.00306	1.00381	0.99782	0.99913
				465.8	0.8064	0.13608		465.8	0.09639	0.26334	0.25458	0.34246			2703.85	1.00311	1.00383	0.99781	0.99918
				465.6	0.81763	0.14052		465.6	0.09712	0.26425	0.25556	0.34345			2701.92	1.00313	1.00383	0.99782	0.99922
				465.4	0.83196	0.14543		465.4	0.09782	0.26516	0.25651	0.34443			2699.99	1.00313	1.00382	0.99783	0.99924
				465.2	0.85011	0.14988		465.2	0.0985	0.26603	0.25736	0.34535			2698.06	1.00311	1.00381	0.99782	0.99926
				465	0.86881	0.15336		465	0.09913	0.26682	0.25815	0.34622			2696.13	1.0031	1.00381	0.99782	0.99927
				464.8	0.88792	0.15603		464.8	0.09976	0.26756	0.25888	0.34704			2694.2	1.00312	1.00385	0.99782	0.99929
				464.6	0.90664	0.1584		464.6	0.10028	0.26818	0.25949	0.34775			2692.28	1.00317	1.00391	0.99783	0.99933
				464.4	0.92469	0.16078		464.4	0.1007	0.26867	0.25997	0.34831			2690.35	1.00324	1.00396	0.99787	0.99939
				464.2	0.94156	0.16307		464.2	0.10098	0.26899	0.26029	0.3487			2688.42	1.00327	1.00395	0.99793	0.99942
				464	0.95677	0.16481		464	0.10116	0.26919	0.26049	0.34893			2686.49	1.00327	1.00391	0.998	0.99943
				463.8	0.97002	0.16627		463.8	0.1013	0.26931	0.26064	0.34908			2684.56	1.00326	1.00389	0.99806	0.99944
				463.6	0.98039	0.16766		463.6	0.10139	0.26939	0.26075	0.34917			2682.63	1.00324	1.00393	0.99814	0.99949
				463.4	0.98934	0.16921		463.4	0.10149	0.26947	0.26088	0.34927			2680.7	1.00321	1.00402	0.99825	0.99957
				463.2	0.99599	0.17074		463.2	0.10161	0.2696	0.26106	0.34941			2678.78	1.00319	1.00413	0.99836	0.99962
				463	1.00002	0.17215		463	0.10173	0.26976	0.26127	0.34958			2676.85	1.00319	1.00422	0.99841	0.99961
				462.8	1.00245	0.17373		462.8	0.10188	0.26998	0.26153	0.34981			2674.92	1.00321	1.00426	0.9984	0.99955
				462.6	1.00409	0.17575		462.6	0.10207	0.27026	0.26185	0.35013			2672.99	1.00324	1.00423	0.99834	0.99945
				462.4	1.00398	0.17808		462.4	0.10232	0.27061	0.26224	0.35054			2671.06	1.00325	1.00418	0.99825	0.99933
				462.2	1.00092	0.1802		462.2	0.10262	0.27104	0.2627	0.35104			2669.13	1.00324	1.00413	0.99817	0.99924
				462	0.99654	0.18184		462	0.10298	0.27152	0.26323	0.35161			2667.2	1.00318	1.00405	0.99809	0.99917
				461.8	0.99118	0.18315		461.8	0.10338	0.27205	0.26379	0.35222			2665.28	1.00306	1.00392	0.998	0.99911
				461.6	0.98487	0.18464		461.6	0.10378	0.27256	0.26435	0.35284			2663.35	1.0029	1.0037	0.99789	0.99902
				461.4	0.97793	0.18615		461.4	0.10423	0.27314	0.26496	0.35351			2661.42	1.00274	1.00344	0.99778	0.99893
				461.2	0.97201	0.1876		461.2	0.10472	0.27373	0.26561	0.35422			2659.49	1.00261	1.00317	0.99763	0.99884
				461	0.96714	0.18926		461	0.10522	0.27434	0.26626	0.35496			2657.56	1.0025	1.00295	0.99749	0.99875
				460.8	0.96348	0.19136		460.8	0.10572	0.27496	0.26691	0.35569			2655.63	1.0024	1.00282	0.9974	0.99866
				460.6	0.96402	0.19387		460.6	0.10623	0.27558	0.26759	0.35641			2653.7	1.00228	1.00277	0.99737	0.99855
				460.4	0.96794	0.19671		460.4	0.10678	0.27628	0.26832	0.3572			2651.78	1.00212	1.00277	0.99733	0.99843
				460.2	0.97423	0.20006		460.2	0.10735	0.27699	0.26909	0.35801			2649.85	1.00194	1.00277	0.99725	0.9983
				460	0.9839	0.20385		460	0.10793	0.27772	0.26985	0.35882			2647.92	1.00178	1.00274	0.99714	0.9982
				459.8	0.99642	0.20798		459.8	0.1085	0.27843	0.27059	0.35962			2645.99	1.00173	1.00269	0.99709	0.99817
				459.6	1.00922	0.21203		459.6	0.10908	0.27914	0.27134	0.36042			2644.06	1.00178	1.00266	0.99709	0.99822
				459.4	1.02247	0.21562		459.4	0.10969	0.27986	0.27209	0.36123			2642.13	1.00188	1.00268	0.99716	0.99833
				459.2	1.03655	0.21881		459.2	0.11028	0.28052	0.27279	0.36201			2640.2	1.00198	1.00272	0.99727	0.99838
				459	1.05144	0.22188		459	0.11083	0.28114	0.27343	0.36273			2638.28	1.00204	1.00273	0.99735	0.99833
				458.8	1.06526	0.22512		458.8	0.11132	0.28168	0.27398	0.36338			2636.35	1.00208	1.0027	0.9974	0.99825
				458.6	1.07711	0.22894		458.6	0.11174	0.28211	0.27445	0.36393			2634.42	1.00209	1.00262	0.99741	0.99818
				458.4	1.08741	0.23349		458.4	0.11212	0.28249	0.27483	0.3644			2632.49	1.00206	1.00248	0.99736	0.99808
				458.2	1.0965	0.23894		458.2	0.11246	0.28283	0.27519	0.36483			2630.56	1.00201	1.00235	0.99728	0.99794
				458	1.10575	0.24556		458	0.11276	0.2831	0.27549	0.3652			2628.63	1.00196	1.00231	0.99725	0.99787
				457.8	1.11517	0.25337		457.8	0.113	0.28335	0.27577	0.36554			2626.7	1.00194	1.00239	0.99729	0.9979
				457.6	1.12401	0.2623		457.6	0.11317	0.28354	0.27601	0.36581			2624.78	1.00196	1.00256	0.99735	0.998
				457.4	1.13228	0.27193		457.4	0.11333	0.28371	0.27623	0.36605			2622.85	1.00201	1.00279	0.99743	0.99814
				457.2	1.13972	0.2818		457.2	0.11346	0.28388	0.27644	0.36628			2620.92	1.00218	1.00307	0.99759	0.99839
				457	1.14478	0.29251		457	0.11365	0.2841	0.27672	0.36658			2618.99	1.0024	1.00337	0.99782	0.99869
				456.8	1.14764	0.30416		456.8	0.11386	0.28438	0.27705	0.36692			2617.06	1.00255	1.00358	0.998	0.9989
				456.6	1.15076	0.31677		456.6	0.11407	0.28466	0.27738	0.36726			2615.13	1.00261	1.00366	0.9981	0.99898
				456.4	1.15413	0.33007		456.4	0.11428	0.28496	0.27771	0.36763			2613.2	1.00263	1.00364	0.99816	0.999
				456.2	1.15728	0.34362		456.2	0.11454	0.2853	0.27809	0.36804			2611.28	1.0026	1.00358	0.99816	0.99897
				456	1.15948	0.35714		456	0.11485	0.28569	0.27851	0.36851			2609.35	1.00249	1.00349	0.99806	0.99885
				455.8	1.16081	0.3708		455.8	0.11519	0.28611	0.27897	0.36904			2607.42	1.00239	1.00334	0.99793	0.99864
				455.6	1.16118	0.38469		455.6	0.11553	0.28654	0.27944	0.3696			2605.49	1.00239	1.00319	0.99786	0.99847
				455.4	1.1606	0.39847		455.4	0.11588	0.28699	0.27992	0.37017			2603.56	1.00243	1.0031	0.99785	0.99836
				455.2	1.15893	0.41203		455.2	0.11627	0.28746	0.28044	0.37078			2601.63	1.00244	1.00307	0.99788	0.99833
				455	1.15489	0.42551		455	0.11667	0.28796	0.28096	0.37139			2599.7	1.00247	1.00308	0.99793	0.99841
				454.8	1.14915	0.43866		454.8	0.11708	0.28847	0.28151	0.37203			2597.78	1.00255	1.00319	0.99803	0.99865
				454.6	1.14275	0.45119		454.6	0.1175	0.28897	0.28206	0.37265			2595.85	1.00263	1.00343	0.99817	0.999
				454.4	1.13571	0.46301		454.4	0.11793	0.28947	0.28261	0.37325			2593.92	1.00269	1.00371	0.99825	0.99931
				454.2	1.12909	0.47408		454.2	0.11831	0.28993	0.28309	0.37377			2591.99	1.00279	1.0039	0.99825	0.9995
				454	1.12494	0.48475		454	0.11867	0.29034	0.28352	0.37424			2590.06	1.00293	1.00397	0.9982	0.99955
				453.8	1.12341	0.49558		453.8	0.11897	0.29069	0.28389	0.37463			2588.13	1.00307	1.00397	0.99817	0.99947
				453.6	1.12282	0.50646		453.6	0.11924	0.29101	0.2842	0.37497			2586.2	1.00317	1.00395	0.99816	0.9993
				453.4	1.12295	0.51698		453.4	0.11943	0.29123	0.28444	0.37523			2584.28	1.00318	1.00383	0.99814	0.99907
				453.2	1.12381	0.52652		453.2	0.11957	0.29142	0.28462	0.37546			2582.35	1.00312	1.00362	0.99815	0.99885
				453	1.12405	0.53522		453	0.11968	0.29156	0.28478	0.37566			2580.42	1.00301	1.00351	0.9982	0.99874
				452.8	1.12299	0.54345		452.8	0.11975	0.2917	0.28491	0.37585			2578.49	1.00288	1.00351	0.99827	0.99872
				452.6	1.12045	0.55102		452.6	0.11986	0.29186	0.2851	0.37609			2576.56	1.00272	1.00357	0.99834	0.99874
				452.4	1.11486	0.55782		452.4	0.12003	0.29209	0.28535	0.37641			2574.63	1.00258	1.00363	0.99844	0.9988
				452.2	1.10548	0.56387		452.2	0.12022	0.29235	0.28564	0.37676			2572.7	1.0025	1.00378	0.9986	0.99894
				452	1.09289	0.56933		452	0.1204	0.29259	0.28591	0.37711			2570.78	1.00249	1.00399	0.99878	0.99913
				451.8	1.07758	0.57436		451.8	0.1206	0.29283	0.28619	0.37746			2568.85	1.00255	1.00414	0.99894	0.99932
				451.6	1.06031	0.57905		451.6	0.12077	0.29303	0.28644	0.37775			2566.92	1.00272	1.00421	0.99905	0.99952
				451.4	1.0423	0.5829		451.4	0.1209	0.2932	0.28666	0.37799			2564.99	1.00303	1.0043	0.99911	0.99974
				451.2	1.0253	0.58602		451.2	0.12099	0.29332	0.28681	0.37816			2563.06	1.0034	1.00443	0.99915	0.99997
				451	1.00896	0.58842		451	0.12101	0.29338	0.28692	0.37826			2561.13	1.00366	1.0045	0.99917	1.00016
				450.8	0.99239	0.58998		450.8	0.12102	0.29346	0.28703	0.37835			2559.21	1.00375	1.00451	0.99918	1.00026
				450.6	0.97681	0.59082		450.6	0.12107	0.29357	0.28718	0.37847			2557.28	1.0037	1.00451	0.99922	1.00026
				450.4	0.96294	0.59059		450.4	0.12116	0.29376	0.28741	0.37868			2555.35	1.0035	1.00447	0.99925	1.00019
				450.2	0.95074	0.58931		450.2	0.12137	0.29409	0.28778	0.37902			2553.42	1.00324	1.0044	0.99929	1.0001
				450	0.93973	0.5873		450	0.12165	0.29451	0.28826	0.37948			2551.49	1.00306	1.00433	0.99932	1
				449.8	0.92968	0.58511		449.8	0.12202	0.29504	0.28881	0.38005			2549.56	1.00304	1.00432	0.99931	0.99992
				449.6	0.91883	0.58279		449.6	0.12242	0.29559	0.28938	0.38066			2547.63	1.00314	1.00433	0.99929	0.99988
				449.4	0.90787	0.58005		449.4	0.12281	0.29612	0.28992	0.38127			2545.71	1.00326	1.00435	0.99927	0.99986
				449.2	0.89654	0.57668		449.2	0.12318	0.29664	0.29042	0.38186			2543.78	1.00333	1.00436	0.99922	0.99986
				449	0.88483	0.57262		449	0.12355	0.29711	0.29089	0.38243			2541.85	1.00336	1.00435	0.99915	0.99983
				448.8	0.87439	0.56768		448.8	0.12392	0.29755	0.29135	0.38299			2539.92	1.00335	1.00435	0.99909	0.99981
				448.6	0.86742	0.5614		448.6	0.12424	0.29792	0.29175	0.38347			2537.99	1.00329	1.00439	0.99907	0.99985
				448.4	0.86377	0.55373		448.4	0.12453	0.29826	0.29212	0.38391			2536.06	1.00323	1.00453	0.99915	0.99998
				448.2	0.86249	0.54494		448.2	0.1248	0.29856	0.29247	0.38429			2534.13	1.00323	1.00477	0.99933	1.00015
				448	0.8623	0.5355		448	0.12506	0.29884	0.2928	0.38464			2532.21	1.00329	1.00498	0.99954	1.00032
				447.8	0.86361	0.52586		447.8	0.12531	0.29913	0.29314	0.38497			2530.28	1.00335	1.00506	0.99973	1.00045
				447.6	0.86649	0.51598		447.6	0.12554	0.29942	0.29346	0.38529			2528.35	1.00336	1.00495	0.9998	1.00045
				447.4	0.87045	0.50583		447.4	0.12577	0.29973	0.29377	0.38559			2526.42	1.00333	1.00468	0.9997	1.00029
				447.2	0.87471	0.49509		447.2	0.12598	0.30001	0.29407	0.38589			2524.49	1.00329	1.00437	0.99948	1.00008
				447	0.8796	0.48377		447	0.12618	0.30031	0.29437	0.38619			2522.56	1.00319	1.00418	0.99923	0.99994
				446.8	0.88533	0.47168		446.8	0.12639	0.30062	0.29467	0.38652			2520.63	1.00305	1.00418	0.99907	0.99986
				446.6	0.89345	0.45901		446.6	0.12659	0.30089	0.29496	0.38684			2518.71	1.00294	1.00437	0.999	0.99985
				446.4	0.90311	0.44616		446.4	0.12679	0.30118	0.29525	0.38716			2516.78	1.0029	1.0046	0.99896	0.99988
				446.2	0.91366	0.43336		446.2	0.12699	0.30146	0.29554	0.3875			2514.85	1.00293	1.00473	0.99898	0.99995
				446	0.92545	0.42053		446	0.12717	0.30171	0.29583	0.38784			2512.92	1.00301	1.00477	0.99904	1.00001
				445.8	0.9387	0.40767		445.8	0.12738	0.30198	0.29616	0.38822			2510.99	1.00315	1.00477	0.99909	1.00008
				445.6	0.95187	0.39432		445.6	0.12759	0.30225	0.2965	0.38861			2509.06	1.00328	1.00479	0.99916	1.00018
				445.4	0.96506	0.38068		445.4	0.12784	0.30256	0.29687	0.38903			2507.13	1.00333	1.00486	0.9993	1.00022
				445.2	0.97761	0.36719		445.2	0.12812	0.30292	0.29728	0.38949			2505.21	1.00328	1.00501	0.99952	1.00017
				445	0.9898	0.35399		445	0.12844	0.30331	0.29773	0.38998			2503.28	1.0032	1.00518	0.99975	1.00011
				444.8	1.00224	0.34164		444.8	0.1288	0.30373	0.29819	0.39048			2501.35	1.00314	1.00526	0.99986	1.00005
				444.6	1.01602	0.33026		444.6	0.12916	0.30414	0.29865	0.39096			2499.42	1.00309	1.00521	0.99983	0.99997
				444.4	1.03079	0.31947		444.4	0.1295	0.30454	0.29907	0.39141			2497.49	1.00305	1.00513	0.99973	0.99991
				444.2	1.04685	0.30891		444.2	0.12981	0.30491	0.29947	0.39181			2495.56	1.00306	1.00512	0.99965	0.99993
				444	1.06579	0.2984		444	0.13007	0.3052	0.29978	0.39214			2493.63	1.00313	1.00523	0.99965	1.00002
				443.8	1.08722	0.28846		443.8	0.13029	0.30546	0.30008	0.39244			2491.71	1.00319	1.00538	0.99976	1.00014
				443.6	1.11055	0.27957		443.6	0.13051	0.30574	0.30038	0.39274			2489.78	1.00317	1.0055	0.99994	1.00023
				443.4	1.13382	0.27162		443.4	0.13073	0.30603	0.30068	0.39307			2487.85	1.00311	1.00553	1.00005	1.00031
				443.2	1.1568	0.26503		443.2	0.13097	0.30636	0.30104	0.39347			2485.92	1.00308	1.00553	1.00004	1.00035
				443	1.17976	0.25975		443	0.13128	0.30675	0.30146	0.39396			2483.99	1.00313	1.0055	0.99999	1.00035
				442.8	1.20209	0.25603		442.8	0.13164	0.30721	0.30195	0.39453			2482.06	1.00329	1.00548	1	1.00037
				442.6	1.22313	0.25388		442.6	0.13206	0.30771	0.30249	0.39516			2480.13	1.00357	1.0056	1.00011	1.00047
				442.4	1.24178	0.25342		442.4	0.13246	0.30819	0.30302	0.39578			2478.21	1.00391	1.00588	1.00031	1.00067
				442.2	1.25712	0.25435		442.2	0.13285	0.30863	0.3035	0.39636			2476.28	1.00426	1.00624	1.00055	1.00092
				442	1.26973	0.25659		442	0.13318	0.309	0.3039	0.39686			2474.35	1.00448	1.00654	1.00075	1.00111
				441.8	1.28095	0.25967		441.8	0.13343	0.3093	0.3042	0.39725			2472.42	1.00454	1.00671	1.00082	1.00117
				441.6	1.28989	0.26331		441.6	0.13358	0.30947	0.30437	0.39749			2470.49	1.00447	1.00676	1.00081	1.00115
				441.4	1.29647	0.26753		441.4	0.13365	0.30953	0.30445	0.39764			2468.56	1.00438	1.00671	1.00082	1.00112
				441.2	1.30165	0.27235		441.2	0.13368	0.30957	0.3045	0.39775			2466.63	1.00432	1.0066	1.00087	1.00112
				441	1.30576	0.27816		441	0.13371	0.3096	0.30455	0.39783			2464.71	1.00421	1.00643	1.00089	1.00112
				440.8	1.30977	0.28533		440.8	0.13375	0.30967	0.30465	0.39792			2462.78	1.00401	1.0062	1.00084	1.00113
				440.6	1.3128	0.2941		440.6	0.13377	0.30974	0.30473	0.39801			2460.85	1.00383	1.006	1.00074	1.00116
				440.4	1.31421	0.30449		440.4	0.13381	0.30984	0.30485	0.39812			2458.92	1.00372	1.00582	1.00064	1.00115
				440.2	1.31282	0.31666		440.2	0.13387	0.30997	0.305	0.39827			2456.99	1.00365	1.00563	1.00058	1.00103
				440	1.30873	0.33063		440	0.13395	0.31012	0.30518	0.39845			2455.06	1.00362	1.0055	1.0006	1.00087
				439.8	1.302	0.34586		439.8	0.13404	0.3103	0.30536	0.39866			2453.13	1.00361	1.00553	1.0007	1.00071
				439.6	1.29467	0.36198		439.6	0.13411	0.31045	0.30554	0.39886			2451.21	1.00362	1.00564	1.00083	1.00056
				439.4	1.2877	0.37927		439.4	0.1342	0.31062	0.30573	0.39907			2449.28	1.00357	1.00571	1.0009	1.00042
				439.2	1.28168	0.39776		439.2	0.13428	0.31076	0.3059	0.39928			2447.35	1.0035	1.00569	1.00086	1.00032
				439	1.27721	0.41756		439	0.13438	0.31091	0.30609	0.39951			2445.42	1.00345	1.00565	1.00075	1.00027
				438.8	1.2732	0.43877		438.8	0.1345	0.31106	0.3063	0.39974			2443.49	1.00343	1.00554	1.00062	1.00021
				438.6	1.27037	0.46127		438.6	0.13462	0.31123	0.30651	0.39998			2441.56	1.00344	1.00535	1.00051	1.00012
				438.4	1.26854	0.48481		438.4	0.13477	0.31142	0.30674	0.40025			2439.63	1.0035	1.00519	1.00043	1.00008
				438.2	1.26742	0.50881		438.2	0.13492	0.31163	0.30701	0.40053			2437.71	1.0036	1.00515	1.00038	1.0001
				438	1.26731	0.53257		438	0.13511	0.31187	0.3073	0.40086			2435.78	1.00363	1.00517	1.00031	1.00015
				437.8	1.26879	0.55623		437.8	0.13531	0.31215	0.3076	0.40119			2433.85	1.00357	1.00515	1.00019	1.00014
				437.6	1.26994	0.57997		437.6	0.1355	0.31242	0.30789	0.40152			2431.92	1.00346	1.00514	0.99998	1.00009
				437.4	1.27052	0.60398		437.4	0.13572	0.31272	0.3082	0.40185			2429.99	1.00333	1.00521	0.99973	1.00002
				437.2	1.27087	0.62793		437.2	0.13592	0.31299	0.30849	0.40217			2428.06	1.00321	1.00534	0.99956	0.99999
				437	1.27031	0.65135		437	0.13613	0.31329	0.3088	0.40251			2426.13	1.00321	1.00548	0.99952	1.00003
				436.8	1.27017	0.6741		436.8	0.13633	0.31357	0.30911	0.40286			2424.21	1.00336	1.00561	0.9996	1.00016
				436.6	1.26932	0.69623		436.6	0.13653	0.31388	0.30943	0.40321			2422.28	1.00359	1.00574	0.99978	1.00032
				436.4	1.26671	0.71743		436.4	0.13672	0.31417	0.30976	0.40357			2420.35	1.00376	1.00578	1.00001	1.00046
				436.2	1.26155	0.73767		436.2	0.1369	0.31446	0.31007	0.40392			2418.42	1.00374	1.00566	1.00014	1.00043
				436	1.25316	0.75745		436	0.13711	0.31475	0.31041	0.40429			2416.49	1.00356	1.00543	1.00007	1.00018
				435.8	1.24232	0.77733		435.8	0.13729	0.31503	0.31071	0.40463			2414.56	1.00336	1.00517	0.9999	0.99983
				435.6	1.22889	0.79741		435.6	0.13748	0.31533	0.31103	0.40498			2412.63	1.0032	1.00494	0.99975	0.99955
				435.4	1.21323	0.81715		435.4	0.13767	0.31559	0.31132	0.40531			2410.71	1.00311	1.00478	0.99963	0.99937
				435.2	1.19752	0.83584		435.2	0.13784	0.31584	0.3116	0.40562			2408.78	1.00308	1.0047	0.99948	0.99929
				435	1.18396	0.85309		435	0.13804	0.31611	0.3119	0.40595			2406.85	1.00276	1.0044	0.99911	0.99917
				434.8	1.1728	0.86894		434.8	0.13824	0.31637	0.3122	0.40628			2404.92	1.00313	1.0048	0.99939	0.99955
				434.6	1.16508	0.88348		434.6	0.13842	0.31663	0.31249	0.40659			2402.99	1.00421	1.00594	1.00033	1.00036
				434.4	1.16073	0.89675		434.4	0.13862	0.31691	0.3128	0.40692			2401.06	1.00537	1.00715	1.00135	1.00116
				434.2	1.16032	0.90871		434.2	0.13882	0.3172	0.31312	0.40726			2399.13	1.00648	1.00823	1.00234	1.00187
				434	1.1641	0.91954		434	0.13902	0.31751	0.31344	0.40761			2397.21	1.00732	1.00901	1.00313	1.00239
				433.8	1.17171	0.92931		433.8	0.13922	0.31782	0.31376	0.40795			2395.28	1.0077	1.00936	1.00352	1.0026
				433.6	1.18198	0.93844		433.6	0.13939	0.3181	0.31406	0.40827			2393.35	1.00752	1.00917	1.00338	1.00244
				433.4	1.19344	0.94687		433.4	0.13959	0.31837	0.31437	0.4086			2391.42	1.00669	1.00838	1.00267	1.00193
				433.2	1.20626	0.95457		433.2	0.13977	0.31864	0.31466	0.40893			2389.49	1.00636	1.00805	1.00237	1.0017
				433	1.22069	0.96134		433	0.13997	0.3189	0.31495	0.40925			2387.56	1.00634	1.00802	1.00234	1.00165
				432.8	1.23495	0.96688		432.8	0.14016	0.31916	0.31525	0.40957			2385.63	1.00617	1.00785	1.00218	1.00152
				432.6	1.24752	0.97136		432.6	0.14035	0.31941	0.31555	0.4099			2383.71	1.00601	1.00768	1.00203	1.00138
				432.4	1.25851	0.97503		432.4	0.14054	0.31965	0.31584	0.41024			2381.78	1.00584	1.00751	1.00188	1.00125
				432.2	1.26783	0.97815		432.2	0.14074	0.31989	0.31614	0.41058			2379.85	1.00567	1.00734	1.00173	1.00112
				432	1.27653	0.98089		432	0.14092	0.32012	0.31643	0.41091			2377.92	1.0055	1.00717	1.00158	1.00098
				431.8	1.28496	0.98308		431.8	0.14112	0.32037	0.31671	0.41126			2375.99	1.00534	1.007	1.00143	1.00085
				431.6	1.29277	0.98464		431.6	0.14131	0.32063	0.31701	0.41161			2374.06	1.00517	1.00683	1.00127	1.00072
				431.4	1.29964	0.98578		431.4	0.14153	0.32091	0.31731	0.41198			2372.13	1.005	1.00666	1.00112	1.00058
				431.2	1.30353	0.98664		431.2	0.14174	0.3212	0.31763	0.41236			2370.21	1.00484	1.00649	1.00097	1.00045
				431	1.30542	0.98707		431	0.14196	0.32152	0.31798	0.41276			2368.28	1.00467	1.00632	1.00082	1.00031
				430.8	1.30492	0.98678		430.8	0.14218	0.32184	0.31832	0.41315			2366.35	1.0045	1.00615	1.00067	1.00018
				430.6	1.30231	0.98574		430.6	0.1424	0.32218	0.31868	0.41355			2364.42	1.00433	1.00598	1.00051	1.00005
				430.4	1.29879	0.98413		430.4	0.14261	0.32252	0.31902	0.41394			2362.49	1.00417	1.00581	1.00036	0.99991
				430.2	1.29415	0.98234		430.2	0.14281	0.32283	0.31935	0.41431			2360.56	1.004	1.00564	1.00021	0.99978
				430	1.28792	0.98019		430	0.14301	0.32312	0.31967	0.41466			2358.63	1.00383	1.00547	1.00006	0.99964
				429.8	1.28197	0.97863		429.8	0.1432	0.32339	0.31996	0.41499			2356.71	1.00366	1.0053	0.99991	0.99951
				429.6	1.27554	0.97771		429.6	0.14337	0.32364	0.32024	0.4153			2354.78	1.0035	1.00513	0.99975	0.99938
				429.4	1.26813	0.97701		429.4	0.14354	0.32387	0.32051	0.4156			2352.85	1.00333	1.00496	0.9996	0.99924
				429.2	1.2611	0.97619		429.2	0.14371	0.3241	0.32078	0.4159			2350.92	1.00316	1.00479	0.99945	0.99911
				429	1.25442	0.97508		429	0.14387	0.32434	0.32106	0.41621			2348.99	1.003	1.00462	0.9993	0.99898
				428.8	1.24923	0.97399		428.8	0.14403	0.32456	0.32133	0.41651			2347.06	1.00283	1.00445	0.99915	0.99884
				428.6	1.24624	0.97313		428.6	0.14416	0.32477	0.32157	0.4168			2345.13	1.00266	1.00428	0.99899	0.99871
				428.4	1.2452	0.97253		428.4	0.14432	0.32499	0.32182	0.4171			2343.21	1.00249	1.00411	0.99884	0.99857
				428.2	1.24739	0.97244		428.2	0.14445	0.32519	0.32206	0.41738			2341.28	1.00233	1.00394	0.99869	0.99844
				428	1.25307	0.97284		428	0.14459	0.32542	0.3223	0.41767			2339.35	1.00216	1.00377	0.99854	0.99831
				427.8	1.26213	0.97391		427.8	0.14475	0.32565	0.32255	0.41796			2337.42	1.00199	1.0036	0.99839	0.99817
				427.6	1.27465	0.97549		427.6	0.14492	0.32589	0.32281	0.41826			2335.49	1.00182	1.00343	0.99823	0.99804
				427.4	1.28883	0.97717		427.4	0.14507	0.32612	0.32306	0.41855			2333.56	1.00166	1.00327	0.99808	0.9979
				427.2	1.30399	0.97877		427.2	0.14523	0.32633	0.32333	0.41884			2331.63	1.00149	1.0031	0.99793	0.99777
				427	1.31945	0.98066		427	0.14541	0.32656	0.3236	0.41914			2329.71	1.00132	1.00293	0.99778	0.99764
				426.8	1.33255	0.98323		426.8	0.14558	0.32676	0.32387	0.41943			2327.78	1.00116	1.00276	0.99763	0.9975
				426.6	1.34245	0.98637		426.6	0.14575	0.32697	0.32414	0.41972			2325.85	1.00099	1.00259	0.99748	0.99737
				426.4	1.34844	0.98966		426.4	0.1459	0.32718	0.32439	0.41999			2323.92	1.00082	1.00242	0.99732	0.99724
				426.2	1.35017	0.99283		426.2	0.14607	0.32738	0.32464	0.42027			2321.99	1.00065	1.00225	0.99717	0.9971
				426	1.3486	0.99549		426	0.14623	0.32761	0.32491	0.42056			2320.06	1.00049	1.00208	0.99702	0.99697
				425.8	1.3448	0.99723		425.8	0.14638	0.32781	0.32516	0.42083			2318.13	1.00032	1.00191	0.99687	0.99683
				425.6	1.33874	0.99799		425.6	0.14651	0.328	0.32541	0.4211			2316.21	1.00015	1.00174	0.99672	0.9967
				425.4	1.33117	0.99794		425.4	0.14665	0.32819	0.32565	0.42136			2314.28	0.99998	1.00157	0.99656	0.99657
				425.2	1.32412	0.99743		425.2	0.14679	0.3284	0.3259	0.42163			2312.35	0.99982	1.0014	0.99641	0.99643
				425	1.31841	0.99667		425	0.14692	0.3286	0.32614	0.42189			2310.42	0.99965	1.00123	0.99626	0.9963
				424.8	1.31447	0.99563		424.8	0.14705	0.32881	0.32638	0.42215			2308.49	0.99948	1.00106	0.99611	0.99617
				424.6	1.31236	0.99445		424.6	0.14719	0.32903	0.32663	0.42243			2306.56	0.99932	1.00089	0.99596	0.99603
				424.4	1.31282	0.9932		424.4	0.14734	0.32926	0.32687	0.42272			2304.63	0.99915	1.00072	0.9958	0.9959
				424.2	1.31591	0.99172		424.2	0.1475	0.32949	0.32712	0.42299			2302.71	0.99898	1.00055	0.99565	0.99576
				424	1.3211	0.9897		424	0.14765	0.32971	0.32735	0.42326			2300.78	0.99881	1.00038	0.9955	0.99563
				423.8	1.32683	0.98722		423.8	0.1478	0.32992	0.32759	0.42353			2298.85	0.99865	1.00021	0.99535	0.9955
				423.6	1.33103	0.9841		423.6	0.14796	0.33013	0.32785	0.42379			2296.92	0.99848	1.00004	0.9952	0.99536
				423.4	1.33323	0.98079		423.4	0.1481	0.33033	0.32809	0.42405			2294.99	0.99815	0.99972	0.9949	0.99509
				423.2	1.33353	0.97737		423.2	0.14827	0.33055	0.32837	0.42434			2293.06	0.99789	0.99944	0.99467	0.9949
				423	1.33301	0.97384		423	0.14843	0.33075	0.32863	0.42461			2291.13	0.99801	0.99952	0.99476	0.99499
				422.8	1.33145	0.97021		422.8	0.14857	0.33095	0.32888	0.42488			2289.21	0.99865	1.00014	0.99531	0.99549
				422.6	1.32924	0.9663		422.6	0.14872	0.33115	0.32913	0.42515			2287.28	0.99976	1.00125	0.99632	0.99638
				422.4	1.32744	0.96234		422.4	0.14887	0.33133	0.32936	0.42541			2285.35	1.00115	1.00272	0.99765	0.99755
				422.2	1.32638	0.95843		422.2	0.14902	0.33152	0.3296	0.42567			2283.42	1.0025	1.00426	0.99905	0.99874
				422	1.32659	0.95467		422	0.14916	0.3317	0.32982	0.42591			2281.49	1.00345	1.0055	1.0002	0.99972
				421.8	1.3282	0.95125		421.8	0.1493	0.33189	0.33005	0.42616			2279.56	1.00375	1.00605	1.00071	1.00028
				421.6	1.33094	0.94801		421.6	0.14943	0.3321	0.33028	0.42641			2277.63	1.00371	1.0061	1.0007	1.00053
				421.4	1.33341	0.94488		421.4	0.14957	0.3323	0.3305	0.42666			2275.71	1.00358	1.00592	1.0004	1.00044
				421.2	1.33498	0.94199		421.2	0.14967	0.33247	0.33068	0.42687			2273.78	1.00346	1.0057	1.00004	1.00013
				421	1.33504	0.93944		421	0.14979	0.33265	0.33087	0.42708			2271.85	1.00334	1.00547	0.9997	0.99977
				420.8	1.33271	0.93729		420.8	0.14989	0.33279	0.33102	0.42726			2269.92	1.0032	1.00521	0.99947	0.99946
				420.6	1.32847	0.93548		420.6	0.14998	0.33293	0.33117	0.42744			2267.99	1.00295	1.00488	0.99931	0.9992
				420.4	1.32264	0.93331		420.4	0.15007	0.33307	0.33132	0.42762			2266.06	1.0025	1.00447	0.99915	0.99899
				420.2	1.31597	0.93075		420.2	0.15015	0.33322	0.33147	0.42779			2264.13	1.00187	1.00399	0.99887	0.99881
				420	1.30886	0.92785		420	0.15024	0.33336	0.33163	0.42798			2262.21	1.00128	1.00359	0.99849	0.99861
				419.8	1.30052	0.92438		419.8	0.15033	0.3335	0.3318	0.42817			2260.28	1.00096	1.0034	0.99823	0.9984
				419.6	1.29074	0.92053		419.6	0.1504	0.33362	0.33195	0.42835			2258.35	1.00074	1.00337	0.99799	0.99817
				419.4	1.27989	0.91585		419.4	0.15049	0.33377	0.33215	0.42859			2256.42	1.00013	1.00306	0.99744	0.99775
				419.2	1.26813	0.91081		419.2	0.15058	0.33392	0.33235	0.42884			2254.49	0.99998	1.00315	0.99731	0.99763
				419	1.25634	0.90563		419	0.1507	0.33411	0.3326	0.42913			2252.56	1.00011	1.0034	0.99751	0.99774
				418.8	1.24528	0.9001		418.8	0.15085	0.33433	0.33287	0.42946			2250.63	1.00043	1.00365	0.998	0.99807
				418.6	1.23516	0.89407		418.6	0.15102	0.33457	0.33316	0.42981			2248.71	1.00103	1.004	0.99879	0.99865
				418.4	1.22722	0.88754		418.4	0.1512	0.33484	0.33347	0.43016			2246.78	1.00189	1.00452	0.99977	0.99943
				418.2	1.22173	0.8803		418.2	0.1514	0.33511	0.33377	0.43053			2244.85	1.00283	1.00515	1.00081	1.00035
				418	1.21929	0.87281		418	0.15158	0.33536	0.33406	0.43087			2242.92	1.0035	1.00566	1.0016	1.00111
				417.8	1.22078	0.86529		417.8	0.15177	0.33562	0.33433	0.4312			2240.99	1.0036	1.00586	1.00192	1.00139
				417.6	1.22601	0.85786		417.6	0.15195	0.33586	0.3346	0.43152			2239.06	1.00383	1.00648	1.00243	1.00164
				417.4	1.23381	0.85057		417.4	0.15213	0.3361	0.33487	0.43184			2237.13	1.00368	1.007	1.00272	1.00172
				417.2	1.24401	0.84371		417.2	0.15232	0.33636	0.33515	0.43217			2235.21	1.00339	1.0073	1.00268	1.00168
				417	1.25451	0.83696		417	0.15251	0.33659	0.33542	0.43248			2233.28	1.00328	1.00746	1.00233	1.00155
				416.8	1.26409	0.82991		416.8	0.15269	0.33684	0.3357	0.43282			2231.35	1.00317	1.00743	1.00167	1.00137
				416.6	1.2723	0.8228		416.6	0.15286	0.33706	0.33597	0.43312			2229.42	1.00283	1.00716	1.00079	1.00112
				416.4	1.27868	0.81575		416.4	0.15301	0.33727	0.33623	0.43343			2227.49	1.00228	1.00666	0.99991	1.00073
				416.2	1.28356	0.80884		416.2	0.15315	0.33748	0.3365	0.43374			2225.56	1.00157	1.00592	0.99923	1.00021
				416	1.28704	0.8024		416	0.15328	0.33768	0.33677	0.43404			2223.63	1.00085	1.00507	0.99904	0.99978
				415.8	1.28957	0.79635		415.8	0.15342	0.33791	0.33706	0.43437			2221.71	1.0005	1.00457	0.99949	0.99971
				415.6	1.29246	0.79076		415.6	0.15356	0.33813	0.33734	0.43469			2219.78	1.00078	1.00469	1.00026	0.99994
				415.4	1.29748	0.78564		415.4	0.15369	0.33837	0.33761	0.43502			2217.85	1.00151	1.00518	1.00078	1.0002
				415.2	1.30562	0.78082		415.2	0.15383	0.33861	0.33788	0.43534			2215.92	1.00218	1.00579	1.00088	1.00032
				415	1.31672	0.77646		415	0.15396	0.33884	0.33813	0.43564			2213.99	1.00245	1.0064	1.00068	1.00028
				414.8	1.32981	0.77281		414.8	0.15408	0.33905	0.33835	0.43593			2212.06	1.00235	1.00687	1.00029	1.0001
				414.6	1.34335	0.77017		414.6	0.15422	0.33927	0.33859	0.43622			2210.13	1.00199	1.00701	0.99987	0.99984
				414.4	1.35754	0.76852		414.4	0.15436	0.33948	0.33882	0.43651			2208.21	1.00158	1.00677	0.99981	0.99973
				414.2	1.37159	0.76828		414.2	0.15452	0.3397	0.33907	0.43681			2206.28	1.00142	1.00651	1.00024	0.99999
				414	1.38565	0.76934		414	0.1547	0.33994	0.33934	0.43714			2204.35	1.00158	1.00634	1.00087	1.0005
				413.8	1.39991	0.7715		413.8	0.15485	0.34015	0.33959	0.43744			2202.42	1.0019	1.00613	1.0014	1.00101
				413.6	1.41366	0.7744		413.6	0.15501	0.34036	0.33986	0.43775			2200.49	1.00229	1.00604	1.00169	1.00137
				413.4	1.42634	0.77813		413.4	0.15516	0.34057	0.34012	0.43806			2198.56	1.00275	1.00624	1.00171	1.00163
				413.2	1.43778	0.78255		413.2	0.15529	0.34075	0.34037	0.43836			2196.63	1.00327	1.00673	1.00142	1.00189
				413	1.44865	0.78762		413	0.15543	0.34096	0.34066	0.43869			2194.71	1.00359	1.00731	1.00093	1.00209
				412.8	1.46066	0.79375		412.8	0.15557	0.34119	0.34095	0.43903			2192.78	1.00331	1.0077	1.00038	1.00206
				412.6	1.47457	0.80095		412.6	0.15572	0.34143	0.34125	0.43938			2190.85	1.00242	1.00774	0.99978	1.00173
				412.4	1.48913	0.80917		412.4	0.15588	0.34166	0.34155	0.43974			2188.92	1.0014	1.00748	0.99934	1.00132
				412.2	1.5032	0.81849		412.2	0.15607	0.34191	0.34188	0.44012			2186.99	1.00083	1.00728	0.9995	1.00116
				412	1.51581	0.82896		412	0.15628	0.34218	0.34221	0.4405			2185.06	1.00111	1.00754	1.00026	1.00124
				411.8	1.52594	0.84026		411.8	0.15649	0.34243	0.34254	0.44088			2183.13	1.00227	1.00818	1.00131	1.00158
				411.6	1.53367	0.85226		411.6	0.15671	0.3427	0.34288	0.44127			2181.21	1.00393	1.00893	1.00245	1.00219
				411.4	1.54049	0.86488		411.4	0.15694	0.34298	0.34324	0.44166			2179.28	1.00528	1.00958	1.00347	1.00277
				411.2	1.54789	0.87803		411.2	0.15715	0.34323	0.34355	0.44201			2177.35	1.00555	1.00975	1.0041	1.0029
				411	1.55705	0.89199		411	0.15735	0.34349	0.34385	0.44235			2175.42	1.00472	1.00899	1.00392	1.00239
				410.8	1.56776	0.90647		410.8	0.15752	0.34373	0.34411	0.44266			2173.49	1.00348	1.00755	1.00283	1.00157
				410.6	1.58002	0.92153		410.6	0.15765	0.34395	0.34435	0.44294			2171.56	1.00239	1.00603	1.00133	1.00092
				410.4	1.59425	0.93722		410.4	0.15777	0.34414	0.34458	0.4432			2169.64	1.0014	1.00444	0.99968	1.00046
				410.2	1.61123	0.95338		410.2	0.15785	0.34432	0.34477	0.44344			2167.71	1.00004	1.00242	0.99766	0.99979
				410	1.63117	0.97064		410	0.15794	0.34449	0.34498	0.44368			2165.78	0.99881	1.00062	0.99584	0.99925
				409.8	1.65295	0.98856		409.8	0.15802	0.34466	0.34519	0.44393			2163.85	0.99886	1.00064	0.99558	1.00002
				409.6	1.6745	1.00722		409.6	0.15812	0.34485	0.34543	0.4442			2161.92	1.00032	1.00258	0.99744	1.00209
				409.4	1.6943	1.02616		409.4	0.15822	0.34504	0.34566	0.44447			2159.99	1.00289	1.00563	1.00066	1.00455
				409.2	1.71216	1.04543		409.2	0.15834	0.34521	0.34591	0.44475			2158.06	1.00617	1.00933	1.00405	1.00678
				409	1.7274	1.06488		409	0.15847	0.3454	0.34616	0.44503			2156.14	1.00922	1.01293	1.0069	1.0085
				408.8	1.74019	1.08445		408.8	0.15859	0.34557	0.34639	0.44532			2154.21	1.01079	1.01509	1.00861	1.00916
				408.6	1.75092	1.10389		408.6	0.15872	0.34574	0.34663	0.4456			2152.28	1.01016	1.01492	1.00862	1.00809
				408.4	1.76022	1.1234		408.4	0.15888	0.34593	0.34689	0.44591			2150.35	1.0082	1.01308	1.00741	1.00602
				408.2	1.76806	1.14272		408.2	0.15905	0.34613	0.34715	0.44623			2148.42	1.00641	1.01112	1.00628	1.00455
				408	1.77354	1.16192		408	0.15923	0.34634	0.34742	0.44654			2146.49	1.00534	1.00963	1.00575	1.00389
				407.8	1.77638	1.18073		407.8	0.15943	0.34656	0.3477	0.44688			2144.56	1.00501	1.00866	1.00542	1.00349
				407.6	1.77731	1.19892		407.6	0.15962	0.3468	0.34798	0.44721			2142.64	1.00518	1.00837	1.00488	1.0031
				407.4	1.77625	1.21647		407.4	0.15983	0.34704	0.34826	0.44755			2140.71	1.00557	1.00874	1.00426	1.00283
				407.2	1.7728	1.2331		407.2	0.16001	0.34727	0.34855	0.44788			2138.78	1.00605	1.00958	1.00397	1.00295
				407	1.76703	1.24867		407	0.16018	0.34748	0.34882	0.44819			2136.85	1.00647	1.01063	1.00418	1.00348
				406.8	1.75954	1.2636		406.8	0.16036	0.34771	0.34912	0.44853			2134.92	1.0067	1.01164	1.00475	1.00419
				406.6	1.75182	1.27752		406.6	0.16055	0.34795	0.34942	0.44887			2132.99	1.0068	1.01234	1.00549	1.00493
				406.4	1.74665	1.29035		406.4	0.16073	0.34819	0.34973	0.44922			2131.06	1.00692	1.01247	1.00609	1.00551
				406.2	1.74469	1.30185		406.2	0.16092	0.34843	0.35004	0.44957			2129.14	1.00698	1.01204	1.00617	1.00563
				406	1.74543	1.31163		406	0.16109	0.34868	0.35033	0.44991			2127.21	1.00682	1.01126	1.00566	1.00517
				405.8	1.74831	1.32011		405.8	0.16125	0.34891	0.35062	0.45025			2125.28	1.00644	1.01039	1.00476	1.0044
				405.6	1.75316	1.32737		405.6	0.16143	0.34915	0.35091	0.4506			2123.35	1.00588	1.00964	1.00376	1.00371
				405.4	1.75819	1.33363		405.4	0.16161	0.3494	0.35121	0.45094			2121.42	1.00519	1.00915	1.00294	1.00323
				405.2	1.76282	1.339		405.2	0.1618	0.34966	0.35151	0.4513			2119.49	1.00442	1.00886	1.00244	1.00278
				405	1.76688	1.34362		405	0.162	0.34992	0.35182	0.45165			2117.56	1.00373	1.0085	1.00225	1.00226
				404.8	1.7697	1.3478		404.8	0.16221	0.35019	0.35212	0.45201			2115.64	1.00328	1.00791	1.00221	1.00175
				404.6	1.77066	1.35143		404.6	0.1624	0.35046	0.35241	0.45235			2113.71	1.00308	1.00733	1.00215	1.00141
				404.4	1.76869	1.3545		404.4	0.1626	0.35072	0.3527	0.4527			2111.78	1.00312	1.00708	1.00204	1.00132
				404.2	1.76421	1.3572		404.2	0.1628	0.35098	0.35301	0.45304			2109.85	1.00338	1.00715	1.00196	1.00148
				404	1.75915	1.35919		404	0.16299	0.35124	0.35331	0.45339			2107.92	1.00376	1.00735	1.00188	1.00167
				403.8	1.75511	1.36107		403.8	0.16317	0.3515	0.35362	0.45374			2105.99	1.00401	1.00743	1.00167	1.00164
				403.6	1.75381	1.36309		403.6	0.16334	0.35177	0.35394	0.4541			2104.06	1.0039	1.00724	1.00137	1.00125
				403.4	1.75487	1.36512		403.4	0.16349	0.35201	0.3542	0.45442			2102.14	1.00359	1.00688	1.00118	1.0007
				403.2	1.7577	1.36721		403.2	0.16363	0.35223	0.35447	0.45474			2100.21	1.00337	1.00666	1.00126	1.00042
				403	1.76215	1.36935		403	0.16378	0.35245	0.35473	0.45506			2098.28	1.00334	1.00677	1.00161	1.00066
				402.8	1.76729	1.37144		402.8	0.16391	0.35266	0.35499	0.45537			2096.35	1.00337	1.00719	1.00205	1.00124
				402.6	1.77155	1.37318		402.6	0.16406	0.35288	0.35526	0.45569			2094.42	1.00335	1.00772	1.00239	1.00177
				402.4	1.77499	1.37476		402.4	0.16424	0.35312	0.35554	0.45603			2092.49	1.00327	1.00811	1.00251	1.00201
				402.2	1.77666	1.37612		402.2	0.16441	0.35334	0.35581	0.45637			2090.56	1.00314	1.00818	1.00236	1.00193
				402	1.77495	1.37727		402	0.16458	0.35356	0.35607	0.45668			2088.64	1.00298	1.0079	1.00202	1.00161
				401.8	1.76922	1.3783		401.8	0.16476	0.35377	0.35632	0.457			2086.71	1.00285	1.00746	1.00172	1.00128
				401.6	1.75799	1.37909		401.6	0.16492	0.35397	0.35657	0.45731			2084.78	1.00291	1.00717	1.00175	1.00131
				401.4	1.74188	1.37983		401.4	0.1651	0.35418	0.35683	0.45761			2082.85	1.0032	1.00716	1.0022	1.00183
				401.2	1.72328	1.38033		401.2	0.16526	0.35442	0.35711	0.45793			2080.92	1.0035	1.00731	1.00269	1.00246
				401	1.70383	1.38081		401	0.16542	0.35464	0.35739	0.45823			2078.99	1.00368	1.00747	1.0029	1.00283
				400.8	1.68536	1.3815		400.8	0.16555	0.35487	0.35765	0.45851			2077.06	1.00392	1.00767	1.00288	1.00302
				400.6	1.66871	1.38224		400.6	0.16568	0.35508	0.35789	0.45878			2075.14	1.00431	1.00797	1.00278	1.00326
				400.4	1.65399	1.38329		400.4	0.16582	0.3553	0.35814	0.45905			2073.21	1.00463	1.00826	1.00269	1.00353
				400.2	1.64158	1.38447		400.2	0.16593	0.3555	0.35838	0.4593			2071.28	1.0047	1.00834	1.00258	1.00359
				400	1.63079	1.38593		400	0.16605	0.35572	0.35861	0.45956			2069.35	1.00459	1.00818	1.00244	1.00334
				399.8	1.62201	1.38771		399.8	0.16615	0.35593	0.35883	0.45981			2067.42	1.00443	1.00794	1.0024	1.00295
				399.6	1.61632	1.38949		399.6	0.16623	0.3561	0.35903	0.46004			2065.49	1.00428	1.00769	1.00256	1.00263
				399.4	1.61451	1.39148		399.4	0.16631	0.35628	0.35923	0.46027			2063.56	1.00424	1.00753	1.00295	1.00252
				399.2	1.61631	1.39366		399.2	0.16638	0.35644	0.35941	0.4605			2061.64	1.00442	1.00754	1.00341	1.00261
				399	1.62176	1.39606		399	0.16645	0.35659	0.35959	0.46073			2059.71	1.00464	1.00766	1.00369	1.0028
				398.8	1.62964	1.39908		398.8	0.16654	0.35677	0.35979	0.46097			2057.78	1.00456	1.00768	1.00366	1.00292
				398.6	1.63873	1.40261		398.6	0.16664	0.35695	0.36	0.46123			2055.85	1.00418	1.00753	1.00338	1.00293
				398.4	1.64955	1.40603		398.4	0.16674	0.35713	0.36022	0.46148			2053.92	1.00377	1.00734	1.00283	1.00285
				398.2	1.66108	1.40933		398.2	0.16685	0.35731	0.36045	0.46173			2051.99	1.00354	1.0073	1.00226	1.00276
				398	1.67167	1.41277		398	0.16695	0.35748	0.36067	0.46198			2050.06	1.00357	1.00757	1.00212	1.00275
				397.8	1.68055	1.41684		397.8	0.16706	0.35767	0.36091	0.46224			2048.14	1.00382	1.0081	1.00247	1.00272
				397.6	1.68763	1.42167		397.6	0.16718	0.35786	0.36118	0.46251			2046.21	1.00426	1.00865	1.00303	1.00255
				397.4	1.6929	1.42655		397.4	0.16731	0.35808	0.36144	0.46279			2044.28	1.00488	1.00918	1.00381	1.00224
				397.2	1.69612	1.43138		397.2	0.16744	0.3583	0.36171	0.46309			2042.35	1.00558	1.00964	1.00484	1.00194
				397	1.6987	1.43618		397	0.16757	0.35852	0.36197	0.46338			2040.42	1.00627	1.00996	1.00582	1.002
				396.8	1.70202	1.44118		396.8	0.1677	0.35874	0.36225	0.46368			2038.49	1.00683	1.01035	1.00641	1.00258
				396.6	1.70688	1.44693		396.6	0.16782	0.35896	0.36252	0.464			2036.56	1.00724	1.01093	1.00663	1.00332
				396.4	1.71387	1.45287		396.4	0.16797	0.35917	0.3628	0.46432			2034.64	1.0075	1.01156	1.0067	1.0038
				396.2	1.72238	1.45911		396.2	0.16811	0.35937	0.36307	0.46464			2032.71	1.00744	1.01206	1.00647	1.0039
				396	1.73227	1.46548		396	0.16826	0.35959	0.36334	0.46496			2030.78	1.00684	1.01216	1.00575	1.00378
				395.8	1.74253	1.47218		395.8	0.16842	0.3598	0.36361	0.46527			2028.85	1.0059	1.01179	1.00499	1.00365
				395.6	1.75222	1.479		395.6	0.16858	0.36002	0.3639	0.46559			2026.92	1.00511	1.01095	1.00448	1.00351
				395.4	1.75875	1.48524		395.4	0.16874	0.36023	0.36416	0.46587			2024.99	1.00477	1.00985	1.00408	1.00345
				395.2	1.76175	1.49079		395.2	0.16893	0.36046	0.36446	0.46619			2023.06	1.00483	1.00899	1.00379	1.00356
				395	1.76265	1.49589		395	0.16912	0.36071	0.36477	0.4665			2021.14	1.00508	1.0085	1.00382	1.00357
				394.8	1.76194	1.50035		394.8	0.16931	0.36098	0.36508	0.46681			2019.21	1.00531	1.00813	1.0041	1.00312
				394.6	1.75871	1.50423		394.6	0.16951	0.36125	0.36539	0.46715			2017.28	1.00527	1.00799	1.00439	1.00233
				394.4	1.75369	1.50788		394.4	0.16971	0.36152	0.3657	0.46748			2015.35	1.00481	1.00808	1.00453	1.00173
				394.2	1.74785	1.51151		394.2	0.1699	0.3618	0.36602	0.46781			2013.42	1.00432	1.00819	1.00471	1.00181
				394	1.74203	1.51497		394	0.17009	0.36206	0.36632	0.46814			2011.49	1.00432	1.00839	1.00523	1.00264
				393.8	1.73659	1.51825		393.8	0.17027	0.36232	0.36662	0.46846			2009.56	1.00469	1.00872	1.00591	1.00384
				393.6	1.73381	1.52104		393.6	0.17044	0.36256	0.36692	0.4688			2007.64	1.00493	1.00898	1.00632	1.00495
				393.4	1.73375	1.52293		393.4	0.17061	0.36283	0.36723	0.46914			2005.71	1.00477	1.00892	1.00618	1.00543
				393.2	1.73702	1.52425		393.2	0.17078	0.36307	0.36753	0.46948			2003.78	1.0042	1.00843	1.00542	1.00507
				393	1.74229	1.52492		393	0.17094	0.36331	0.36782	0.46982			2001.85	1.00334	1.00766	1.00432	1.00412
				392.8	1.74749	1.52483		392.8	0.17112	0.36355	0.36812	0.47018			1999.92	1.00251	1.00693	1.00335	1.0031
				392.6	1.75146	1.52409		392.6	0.1713	0.36378	0.36842	0.47053			1997.99	1.00221	1.00653	1.00283	1.00255
				392.4	1.75537	1.52252		392.4	0.1715	0.36405	0.36874	0.47092			1996.06	1.00239	1.0066	1.00264	1.0026
				392.2	1.75887	1.52029		392.2	0.17171	0.36432	0.36908	0.47131			1994.14	1.0025	1.00694	1.00242	1.00299
				392	1.76174	1.51741		392	0.17193	0.3646	0.36943	0.47173			1992.21	1.00236	1.00712	1.00201	1.00334
				391.8	1.76336	1.51434		391.8	0.17216	0.36489	0.36979	0.47215			1990.28	1.00226	1.00692	1.0015	1.00338
				391.6	1.76585	1.51112		391.6	0.17238	0.36517	0.37016	0.47254			1988.35	1.00224	1.0063	1.00097	1.00303
				391.4	1.76958	1.50768		391.4	0.17262	0.36547	0.37054	0.47294			1986.42	1.00189	1.00526	1.00038	1.00228
				391.2	1.77482	1.50418		391.2	0.17284	0.36578	0.37093	0.47335			1984.49	1.00111	1.00409	0.99994	1.00125
				391	1.78112	1.50058		391	0.17308	0.3661	0.37133	0.47375			1982.56	1.00046	1.0034	0.99982	1.0004
				390.8	1.7885	1.49705		390.8	0.17332	0.36643	0.37174	0.47418			1980.64	1.0004	1.0036	0.99989	1.00017
				390.6	1.79489	1.49347		390.6	0.17354	0.36673	0.37213	0.47458			1978.71	1.00089	1.00465	1.00021	1.0007
				390.4	1.79937	1.48948		390.4	0.17377	0.36704	0.37251	0.47498			1976.78	1.00163	1.00589	1.00081	1.00161
				390.2	1.80129	1.48539		390.2	0.174	0.36733	0.37289	0.47539			1974.85	1.00229	1.00651	1.00143	1.00225
				390	1.79947	1.48136		390	0.17424	0.36763	0.37326	0.47581			1972.92	1.00259	1.00637	1.00176	1.00238
				389.8	1.795	1.47746		389.8	0.17448	0.36792	0.37362	0.47621			1970.99	1.00232	1.00583	1.0017	1.00212
				389.6	1.78871	1.47317		389.6	0.17473	0.36821	0.37398	0.47661			1969.06	1.00163	1.00523	1.0015	1.00166
				389.4	1.78061	1.46823		389.4	0.17495	0.36847	0.3743	0.47699			1967.14	1.00124	1.00489	1.00145	1.00134
				389.2	1.77154	1.46284		389.2	0.17517	0.36872	0.37462	0.47736			1965.21	1.00161	1.00509	1.00163	1.00144
				389	1.76179	1.45762		389	0.17538	0.36897	0.37495	0.47772			1963.28	1.00253	1.00591	1.00213	1.00195
				388.8	1.75314	1.453		388.8	0.17558	0.36923	0.37528	0.47808			1961.35	1.00345	1.00691	1.00277	1.00244
				388.6	1.74583	1.4484		388.6	0.17578	0.36949	0.37561	0.47842			1959.42	1.00389	1.00747	1.00311	1.00252
				388.4	1.73861	1.4431		388.4	0.17596	0.36975	0.37593	0.47875			1957.49	1.00381	1.00758	1.00298	1.00231
				388.2	1.73112	1.43692		388.2	0.17614	0.36999	0.37625	0.47907			1955.56	1.00346	1.00748	1.00259	1.00204
				388	1.72333	1.43028		388	0.17631	0.37024	0.37657	0.4794			1953.64	1.00302	1.00712	1.0021	1.0016
				387.8	1.71475	1.42317		387.8	0.1765	0.37051	0.3769	0.47976			1951.71	1.00262	1.00635	1.00147	1.00084
				387.6	1.7054	1.41541		387.6	0.17669	0.37078	0.37724	0.48011			1949.78	1.00234	1.00534	1.00078	0.99993
				387.4	1.69625	1.40693		387.4	0.17686	0.37103	0.37756	0.48045			1947.85	1.00215	1.00444	1.00023	0.9991
				387.2	1.68784	1.39796		387.2	0.17702	0.37128	0.37787	0.4808			1945.92	1.00189	1.0038	0.9998	0.99845
				387	1.68213	1.38917		387	0.17718	0.37151	0.37816	0.48113			1943.99	1.0015	1.0034	0.99936	0.99806
				386.8	1.67817	1.38064		386.8	0.17734	0.37174	0.37846	0.48148			1942.06	1.00117	1.00337	0.99906	0.99815
				386.6	1.67488	1.37239		386.6	0.1775	0.37195	0.37877	0.48184			1940.14	1.00115	1.00377	0.99918	0.99875
				386.4	1.67245	1.36476		386.4	0.17766	0.37216	0.37906	0.48218			1938.21	1.00137	1.0044	0.9997	0.99951
				386.2	1.67125	1.3578		386.2	0.17782	0.37236	0.37935	0.48251			1936.28	1.00162	1.00508	1.00042	1.00015
				386	1.67104	1.35105		386	0.17798	0.37256	0.37965	0.48285			1934.35	1.00196	1.00578	1.00129	1.00075
				385.8	1.67193	1.34453		385.8	0.17814	0.37277	0.37994	0.48318			1932.42	1.00247	1.00656	1.00216	1.0014
				385.6	1.6725	1.33798		385.6	0.17831	0.373	0.38025	0.48351			1930.49	1.00298	1.00731	1.00274	1.00199
				385.4	1.67315	1.33159		385.4	0.17848	0.37324	0.38057	0.48385			1928.56	1.00333	1.00789	1.00295	1.00234
				385.2	1.67312	1.32604		385.2	0.17863	0.37349	0.38088	0.48418			1926.64	1.00355	1.00822	1.00293	1.00247
				385	1.67196	1.32097		385	0.17878	0.37372	0.38119	0.4845			1924.71	1.00365	1.00827	1.00289	1.00244
				384.8	1.67036	1.31592		384.8	0.17894	0.37398	0.38152	0.48484			1922.78	1.00354	1.00803	1.00296	1.00227
				384.6	1.66954	1.31132		384.6	0.17911	0.37423	0.38185	0.48518			1920.85	1.00329	1.00764	1.00318	1.00204
				384.4	1.67008	1.3069		384.4	0.17926	0.37448	0.38218	0.48552			1918.92	1.00315	1.00729	1.00355	1.00194
				384.2	1.67128	1.30263		384.2	0.17942	0.37473	0.3825	0.48586			1916.99	1.00329	1.00719	1.00397	1.00207
				384	1.67159	1.29892		384	0.17958	0.37497	0.38281	0.4862			1915.06	1.0036	1.00738	1.00425	1.00232
				383.8	1.67149	1.29551		383.8	0.17972	0.37519	0.3831	0.48653			1913.14	1.00381	1.00769	1.00424	1.0025
				383.6	1.67247	1.29239		383.6	0.17987	0.37542	0.38339	0.48685			1911.21	1.00382	1.00792	1.00401	1.00256
				383.4	1.67451	1.2898		383.4	0.18002	0.37564	0.38366	0.48718			1909.28	1.00372	1.00804	1.00377	1.00264
				383.2	1.67562	1.28747		383.2	0.18017	0.37587	0.38393	0.48752			1907.35	1.00351	1.00804	1.00364	1.00272
				383	1.67554	1.28548		383	0.18033	0.3761	0.38421	0.48785			1905.42	1.0032	1.00787	1.00354	1.00267
				382.8	1.67333	1.28387		382.8	0.18049	0.37633	0.38448	0.48818			1903.49	1.00286	1.00758	1.00339	1.0025
				382.6	1.66885	1.28293		382.6	0.18066	0.37656	0.38478	0.48851			1901.56	1.00259	1.00724	1.00316	1.00223
				382.4	1.66273	1.2823		382.4	0.18083	0.37679	0.38507	0.48884			1899.64	1.00236	1.00688	1.00276	1.00186
				382.2	1.65645	1.28207		382.2	0.181	0.37701	0.38537	0.48917			1897.71	1.00213	1.00652	1.00219	1.0014
				382	1.65077	1.28227		382	0.18116	0.37726	0.38567	0.48951			1895.78	1.0019	1.00619	1.0016	1.001
				381.8	1.64539	1.28281		381.8	0.18131	0.3775	0.38597	0.48983			1893.85	1.00173	1.00587	1.00111	1.00072
				381.6	1.63987	1.28379		381.6	0.18147	0.37775	0.38627	0.49017			1891.92	1.00157	1.00551	1.00073	1.00047
				381.4	1.63375	1.28483		381.4	0.1816	0.37799	0.38655	0.49048			1889.99	1.00136	1.00511	1.00041	1.00022
				381.2	1.62674	1.28598		381.2	0.18175	0.37825	0.38686	0.49082			1888.06	1.00114	1.00473	1.00016	1
				381	1.6204	1.28729		381	0.18191	0.37851	0.38716	0.49116			1886.14	1.00099	1.00442	0.99999	0.99978
				380.8	1.61468	1.28858		380.8	0.18208	0.37878	0.38747	0.49151			1884.21	1.0009	1.00421	0.99988	0.99952
				380.6	1.60914	1.28933		380.6	0.18225	0.37902	0.38777	0.49184			1882.28	1.00081	1.00406	0.99976	0.99925
				380.4	1.60251	1.2894		380.4	0.18242	0.37927	0.38806	0.4922			1880.35	1.00073	1.00392	0.99957	0.99904
				380.2	1.59602	1.28953		380.2	0.18261	0.37952	0.38836	0.49256			1878.42	1.00065	1.00374	0.99931	0.99888
				380	1.59086	1.28994		380	0.1828	0.37975	0.38866	0.49292			1876.49	1.00053	1.0035	0.99907	0.99872
				379.8	1.58731	1.29049		379.8	0.183	0.38001	0.38898	0.4933			1874.56	1.00029	1.00319	0.99887	0.9985
				379.6	1.58602	1.29098		379.6	0.18319	0.38026	0.3893	0.49366			1872.64	0.99994	1.00287	0.99869	0.99826
				379.4	1.58727	1.29113		379.4	0.18336	0.38051	0.38961	0.49402			1870.71	0.9996	1.00266	0.99853	0.99805
				379.2	1.59049	1.29134		379.2	0.18354	0.38075	0.38993	0.49438			1868.78	0.99939	1.00262	0.99847	0.99797
				379	1.59427	1.29203		379	0.18373	0.38103	0.39026	0.49476			1866.85	0.99939	1.00276	0.99858	0.9981
				378.8	1.59748	1.29316		378.8	0.18391	0.38132	0.39061	0.49514			1864.92	0.99964	1.00306	0.99885	0.99843
				378.6	1.60013	1.2945		378.6	0.1841	0.38161	0.39097	0.49551			1862.99	1.00003	1.0035	0.99923	0.99888
				378.4	1.60133	1.29594		378.4	0.18427	0.3819	0.39131	0.49587			1861.06	1.00038	1.00394	0.99962	0.99929
				378.2	1.60204	1.29738		378.2	0.18444	0.38218	0.39165	0.49621			1859.14	1.00058	1.00431	0.9999	0.99956
				378	1.60124	1.2984		378	0.18461	0.38248	0.392	0.49657			1857.21	1.00061	1.00457	1.00005	0.99969
				377.8	1.59798	1.29883		377.8	0.18479	0.38276	0.39234	0.49692			1855.28	1.00055	1.00478	1.00012	0.99977
				377.6	1.59208	1.29856		377.6	0.18496	0.38303	0.39267	0.49726			1853.35	1.0005	1.00493	1.0002	0.99987
				377.4	1.58437	1.2977		377.4	0.18513	0.38327	0.39299	0.4976			1851.42	1.00053	1.00503	1.00035	1.00003
				377.2	1.57599	1.29627		377.2	0.1853	0.38351	0.3933	0.49794			1849.49	1.00061	1.00507	1.00058	1.00018
				377	1.56681	1.29337		377	0.18549	0.38377	0.39362	0.49831			1847.56	1.00066	1.00503	1.00077	1.00021
				376.8	1.55733	1.28861		376.8	0.18569	0.38402	0.39394	0.49868			1845.64	1.00063	1.00492	1.00078	1.00007
				376.6	1.54867	1.28293		376.6	0.1859	0.38427	0.39426	0.49905			1843.71	1.00052	1.00472	1.00057	0.99978
				376.4	1.54201	1.27638		376.4	0.1861	0.38451	0.39456	0.49942			1841.78	1.00033	1.00444	1.00019	0.99939
				376.2	1.53681	1.26912		376.2	0.1863	0.38476	0.39488	0.4998			1839.85	1.00007	1.00408	0.9997	0.99896
				376	1.5331	1.26182		376	0.18651	0.38503	0.3952	0.50019			1837.92	0.99977	1.00365	0.99916	0.99854
				375.8	1.53104	1.25419		375.8	0.1867	0.3853	0.39553	0.50057			1835.99	0.99943	1.00315	0.9986	0.99816
				375.6	1.53107	1.24621		375.6	0.18689	0.38555	0.39586	0.50094			1834.06	0.99903	1.00258	0.99805	0.99776
				375.4	1.53284	1.23825		375.4	0.18707	0.38582	0.39618	0.5013			1832.14	0.99855	1.00195	0.99745	0.99734
				375.2	1.53417	1.2301		375.2	0.18724	0.38609	0.39652	0.50166			1830.21	0.99802	1.0013	0.99678	0.99688
				375	1.53442	1.22161		375	0.1874	0.38635	0.39685	0.50202			1828.28	0.99749	1.00067	0.9961	0.9964
				374.8	1.53393	1.21328		374.8	0.18754	0.3866	0.39717	0.50236			1826.35	0.997	1.00008	0.99545	0.99596
				374.6	1.53243	1.2051		374.6	0.1877	0.38685	0.39749	0.50271			1824.42	0.99655	0.99954	0.99485	0.99557
				374.4	1.52986	1.19695		374.4	0.18786	0.38708	0.39779	0.50304			1822.49	0.99615	0.99904	0.99431	0.99521
				374.2	1.52655	1.18862		374.2	0.18801	0.38731	0.39809	0.50339			1820.56	0.99574	0.99855	0.99379	0.99482
				374	1.52231	1.18035		374	0.18819	0.38755	0.39838	0.50375			1818.64	0.99524	0.99794	0.99316	0.99432
				373.8	1.51862	1.17223		373.8	0.18837	0.3878	0.39868	0.50411			1816.71	0.99457	0.99714	0.99234	0.99366
				373.6	1.51637	1.1643		373.6	0.18855	0.38805	0.39899	0.50448			1814.78	0.99377	0.99618	0.99132	0.99285
				373.4	1.51516	1.15659		373.4	0.18873	0.38828	0.39929	0.50484			1812.85	0.99295	0.99516	0.9902	0.99199
				373.2	1.51474	1.149		373.2	0.18892	0.38854	0.3996	0.50521			1810.92	0.99215	0.99414	0.98904	0.99115
				373	1.51529	1.14197		373	0.18911	0.38879	0.39993	0.50558			1808.99	0.99139	0.99311	0.98787	0.99031
				372.8	1.51741	1.13552		372.8	0.1893	0.38905	0.40026	0.50595			1807.06	0.99063	0.99204	0.98669	0.98944
				372.6	1.51962	1.12966		372.6	0.18947	0.38929	0.40059	0.5063			1805.14	0.98985	0.99099	0.98551	0.98855
				372.4	1.52137	1.12438		372.4	0.18962	0.38953	0.40091	0.50664			1803.21	0.98903	0.98996	0.98432	0.98764
				372.2	1.52346	1.11966		372.2	0.18977	0.38977	0.40123	0.50697			1801.28	0.98816	0.98896	0.98309	0.98672
				372	1.52553	1.11558		372	0.18991	0.39001	0.40156	0.5073			1799.35	0.98725	0.98792	0.98179	0.98577
				371.8	1.52591	1.11215		371.8	0.19006	0.39026	0.40188	0.50761			1797.42	0.98621	0.98664	0.98031	0.98465
				371.6	1.52415	1.1092		371.6	0.19021	0.3905	0.40218	0.50793			1795.49	0.98485	0.98484	0.9784	0.98315
				371.4	1.52079	1.1068		371.4	0.19035	0.39073	0.40247	0.50823			1793.56	0.98295	0.9823	0.97583	0.98108
				371.2	1.51637	1.10532		371.2	0.19051	0.39096	0.40276	0.50854			1791.64	0.98023	0.97875	0.97228	0.97818
				371	1.51168	1.10497		371	0.19067	0.39121	0.40306	0.50886			1789.71	0.97641	0.97385	0.96734	0.97418
				370.8	1.50691	1.10538		370.8	0.19083	0.39145	0.40335	0.50919			1787.78	0.97126	0.96727	0.96051	0.96874
				370.6	1.50264	1.10646		370.6	0.19099	0.39168	0.40364	0.50952			1785.85	0.96456	0.95863	0.95105	0.9613
				370.4	1.49936	1.10816		370.4	0.19115	0.3919	0.40392	0.50984			1783.92	0.95627	0.94774	0.93844	0.95141
				370.2	1.49684	1.11034		370.2	0.19133	0.39214	0.40422	0.51018			1781.99	0.94665	0.93493	0.92309	0.93938
				370	1.49579	1.11308		370	0.1915	0.39238	0.40451	0.51052			1780.06	0.93614	0.92097	0.9064	0.92629
				369.8	1.49561	1.11629		369.8	0.19167	0.39261	0.40481	0.51084			1778.14	0.92482	0.90636	0.88972	0.91321
				369.6	1.49648	1.11977		369.6	0.19183	0.39285	0.40513	0.51118			1776.21	0.91249	0.89108	0.87345	0.90041
				369.4	1.49862	1.12353		369.4	0.19199	0.39309	0.40544	0.51151			1774.28	0.89894	0.87473	0.85686	0.88729
				369.2	1.5021	1.12745		369.2	0.19215	0.39335	0.40577	0.51185			1772.35	0.88399	0.85667	0.83834	0.87261
				369	1.50581	1.1315		369	0.1923	0.3936	0.4061	0.51217			1770.42	0.86752	0.83617	0.8157	0.85472
				368.8	1.50991	1.13586		368.8	0.19243	0.39385	0.40642	0.5125			1768.49	0.84924	0.81207	0.78543	0.83092
				368.6	1.51404	1.14131		368.6	0.19258	0.39411	0.40675	0.51283			1766.57	0.82884	0.78328	0.7438	0.79828
				368.4	1.51859	1.14794		368.4	0.19273	0.39438	0.40707	0.51317			1764.64	0.80657	0.75029	0.69094	0.75687
				368.2	1.52247	1.15542		368.2	0.19288	0.39465	0.4074	0.51351			1762.71	0.78313	0.71554	0.63291	0.71162
				368	1.5242	1.16331		368	0.19303	0.39491	0.40772	0.51385			1760.78	0.75996	0.68312	0.58045	0.67111
				367.8	1.52366	1.17145		367.8	0.19319	0.39517	0.40803	0.51419			1758.85	0.73933	0.65749	0.54401	0.64341
				367.6	1.52031	1.17993		367.6	0.19335	0.39541	0.40834	0.51453			1756.92	0.72413	0.64227	0.52899	0.63253
				367.4	1.51368	1.18904		367.4	0.19354	0.39567	0.40865	0.51489			1754.99	0.71737	0.63971	0.53494	0.63797
				367.2	1.50422	1.19841		367.2	0.19372	0.39593	0.40896	0.51525			1753.07	0.72063	0.64974	0.55722	0.65592
				367	1.49228	1.20818		367	0.19391	0.39617	0.40927	0.5156			1751.14	0.73349	0.67024	0.58973	0.68124
				366.8	1.47804	1.21815		366.8	0.19411	0.39642	0.4096	0.51596			1749.21	0.75426	0.69859	0.62818	0.7103
				366.6	1.46215	1.22792		366.6	0.19432	0.3967	0.40994	0.51633			1747.28	0.78037	0.73235	0.67106	0.74213
				366.4	1.44518	1.23711		366.4	0.19452	0.39696	0.41028	0.51669			1745.35	0.80897	0.76919	0.71845	0.77722
				366.2	1.42735	1.24588		366.2	0.19473	0.39725	0.41065	0.51706			1743.42	0.83709	0.8061	0.76825	0.81424
				366	1.40978	1.25398		366	0.19492	0.39753	0.41099	0.51742			1741.49	0.86251	0.83992	0.81501	0.84921
				365.8	1.39231	1.26124		365.8	0.19512	0.39781	0.41135	0.51778			1739.57	0.88455	0.869	0.8537	0.87851
				365.6	1.37559	1.26755		365.6	0.19528	0.39807	0.41168	0.51811			1737.64	0.90324	0.89295	0.88292	0.90115
				365.4	1.35843	1.27302		365.4	0.19545	0.39833	0.41201	0.51846			1735.71	0.9185	0.9119	0.90406	0.91804
				365.2	1.34089	1.27782		365.2	0.19561	0.39858	0.41234	0.5188			1733.78	0.93047	0.92636	0.91925	0.93054
				365	1.32405	1.28184		365	0.19576	0.39881	0.41265	0.51915			1731.85	0.93967	0.93719	0.93016	0.93977
				364.8	1.30823	1.2852		364.8	0.19592	0.39904	0.41297	0.51949			1729.92	0.9468	0.94534	0.93809	0.94667
				364.6	1.29373	1.28747		364.6	0.19609	0.39928	0.41328	0.51984			1727.99	0.95217	0.95133	0.94372	0.95171
				364.4	1.28045	1.28854		364.4	0.19627	0.39953	0.4136	0.52021			1726.07	0.956	0.95555	0.94765	0.95533
				364.2	1.26957	1.28883		364.2	0.19644	0.39975	0.4139	0.52057			1724.14	0.95894	0.95887	0.95095	0.95834
				364	1.26077	1.28831		364	0.19663	0.4	0.41423	0.52094			1722.21	0.96152	0.96191	0.95422	0.96124
				363.8	1.25374	1.28691		363.8	0.19683	0.40026	0.41456	0.52132			1720.28	0.96392	0.96481	0.9574	0.96402
				363.6	1.24866	1.28408		363.6	0.19703	0.40051	0.4149	0.52171			1718.35	0.96628	0.96767	0.96043	0.96666
				363.4	1.24672	1.2795		363.4	0.19723	0.40078	0.41524	0.52209			1716.42	0.96869	0.97055	0.96332	0.9692
				363.2	1.24692	1.27337		363.2	0.19741	0.40103	0.41559	0.52245			1714.49	0.97116	0.97346	0.96616	0.97175
				363	1.24721	1.26569		363	0.19761	0.40131	0.41594	0.52282			1712.57	0.97362	0.97634	0.96898	0.97434
				362.8	1.24676	1.25645		362.8	0.1978	0.40156	0.41629	0.52316			1710.64	0.97591	0.97904	0.97174	0.97691
				362.6	1.24506	1.24566		362.6	0.19796	0.40181	0.41662	0.52349			1708.71	0.97785	0.98145	0.97428	0.9793
				362.4	1.2434	1.2334		362.4	0.19813	0.40205	0.41696	0.52382			1706.78	0.97941	0.98354	0.97642	0.98138
				362.2	1.24109	1.21993		362.2	0.1983	0.40229	0.41729	0.52416			1704.85	0.98066	0.98528	0.97805	0.98305
				362	1.23787	1.20555		362	0.19849	0.40254	0.41763	0.52452			1702.92	0.98161	0.98668	0.97919	0.98431
				361.8	1.234	1.19046		361.8	0.19866	0.40278	0.41797	0.52489			1700.99	0.98233	0.98782	0.97995	0.98527
				361.6	1.2293	1.17475		361.6	0.19885	0.40303	0.41831	0.52527			1699.07	0.98287	0.98882	0.98048	0.9861
				361.4	1.22423	1.15873		361.4	0.19905	0.40328	0.41864	0.52566			1697.14	0.98329	0.9897	0.98086	0.98686
				361.2	1.21985	1.1427		361.2	0.19925	0.40353	0.41897	0.52606			1695.21	0.98358	0.99044	0.9811	0.98752
				361	1.21554	1.12697		361	0.19945	0.40377	0.4193	0.52643			1693.28	0.98375	0.99109	0.98124	0.98806
				360.8	1.21184	1.11185		360.8	0.19965	0.404	0.41963	0.5268			1691.35	0.98385	0.99169	0.98136	0.98855
				360.6	1.20892	1.0978		360.6	0.19987	0.40425	0.41998	0.52719			1689.42	0.98386	0.99223	0.98147	0.98901
				360.4	1.20537	1.08528		360.4	0.20008	0.40449	0.42034	0.52757			1687.49	0.98375	0.99261	0.98146	0.98936
				360.2	1.20022	1.07414		360.2	0.20031	0.40474	0.4207	0.52794			1685.57	0.98353	0.99282	0.98129	0.98958
				360	1.1933	1.06412		360	0.20052	0.40497	0.42106	0.5283			1683.64	0.9833	0.99294	0.98098	0.9897
				359.8	1.18596	1.05542		359.8	0.20073	0.40521	0.42143	0.52865			1681.71	0.98307	0.99295	0.98053	0.98971
				359.6	1.17958	1.04805		359.6	0.20094	0.40546	0.42179	0.529			1679.78	0.98282	0.99277	0.97995	0.98961
				359.4	1.17504	1.04211		359.4	0.20113	0.40571	0.42217	0.52934			1677.85	0.98251	0.99237	0.97924	0.98937
				359.2	1.17319	1.03713		359.2	0.20132	0.40595	0.42253	0.52967			1675.92	0.98204	0.99171	0.9784	0.98894
				359	1.17355	1.03287		359	0.2015	0.40619	0.42288	0.53001			1673.99	0.9813	0.9907	0.97732	0.98826
				358.8	1.17588	1.02898		358.8	0.20167	0.40642	0.42323	0.53034			1672.07	0.98031	0.98943	0.97603	0.98736
				358.6	1.18009	1.02557		358.6	0.20185	0.40664	0.42355	0.53068			1670.14	0.97934	0.98823	0.97477	0.98648
				358.4	1.18704	1.02264		358.4	0.20202	0.40685	0.42387	0.53102			1668.21	0.97869	0.98753	0.97394	0.98596
				358.2	1.19543	1.02033		358.2	0.20219	0.40707	0.42418	0.53136			1666.28	0.97852	0.98758	0.97374	0.98601
				358	1.20533	1.01859		358	0.20238	0.4073	0.4245	0.53172			1664.35	0.97885	0.98839	0.97419	0.98662
				357.8	1.21574	1.01724		357.8	0.20258	0.40753	0.42483	0.53208			1662.42	0.97955	0.98978	0.97514	0.98764
				357.6	1.22638	1.01616		357.6	0.20277	0.40774	0.42516	0.53243			1660.49	0.98038	0.9914	0.97636	0.98881
				357.4	1.23645	1.01557		357.4	0.20297	0.40798	0.42552	0.53279			1658.57	0.98099	0.99275	0.97737	0.98978
				357.2	1.24647	1.01536		357.2	0.20319	0.40823	0.42588	0.53316			1656.64	0.98111	0.99334	0.97776	0.99024
				357	1.25742	1.01549		357	0.20342	0.4085	0.42626	0.53354			1654.71	0.98062	0.99294	0.97729	0.99002
				356.8	1.26961	1.01549		356.8	0.20363	0.40875	0.42664	0.53389			1652.78	0.97954	0.99156	0.97599	0.9891
				356.6	1.2835	1.01533		356.6	0.20384	0.40901	0.42703	0.53425			1650.85	0.97809	0.98952	0.97407	0.98769
				356.4	1.29796	1.0151		356.4	0.20405	0.40927	0.42741	0.53461			1648.92	0.97668	0.98748	0.9721	0.98624
				356.2	1.31257	1.01551		356.2	0.20424	0.40951	0.42776	0.53494			1646.99	0.97576	0.98617	0.97072	0.98527
				356	1.32685	1.01604		356	0.20444	0.40975	0.42811	0.53528			1645.07	0.97559	0.98605	0.97041	0.98515
				355.8	1.33949	1.01628		355.8	0.20463	0.41	0.42846	0.53563			1643.14	0.97612	0.9871	0.97114	0.98592
				355.6	1.35007	1.0166		355.6	0.20482	0.41023	0.4288	0.53598			1641.21	0.97712	0.98894	0.97256	0.98729
				355.4	1.35873	1.01697		355.4	0.20502	0.41046	0.42913	0.53633			1639.28	0.97821	0.99094	0.97409	0.9888
				355.2	1.36549	1.01772		355.2	0.20522	0.41069	0.42948	0.53668			1637.35	0.97898	0.99251	0.97519	0.99
				355	1.36991	1.01917		355	0.20543	0.41093	0.42982	0.53705			1635.42	0.9793	0.99342	0.97565	0.99071
				354.8	1.3737	1.02103		354.8	0.20562	0.41115	0.43017	0.53741			1633.49	0.97925	0.99376	0.97558	0.99099
				354.6	1.37826	1.02302		354.6	0.20583	0.41139	0.43053	0.53779			1631.57	0.97902	0.99375	0.97518	0.99101
				354.4	1.38444	1.02499		354.4	0.20605	0.41165	0.43091	0.53818			1629.64	0.97871	0.99358	0.9746	0.99092
				354.2	1.39259	1.02715		354.2	0.20628	0.41192	0.4313	0.53858			1627.71	0.9784	0.99337	0.97396	0.99081
				354	1.40275	1.02964		354	0.20652	0.41217	0.43168	0.53897			1625.78	0.97813	0.99321	0.97328	0.99073
				353.8	1.41461	1.03216		353.8	0.20673	0.41241	0.43205	0.53934			1623.85	0.97787	0.99311	0.97255	0.9907
				353.6	1.42752	1.03466		353.6	0.20697	0.41267	0.43243	0.53972			1621.92	0.97757	0.99301	0.97172	0.9907
				353.4	1.44082	1.03707		353.4	0.20718	0.41291	0.43279	0.54007			1619.99	0.97719	0.99287	0.97081	0.99068
				353.2	1.45296	1.03955		353.2	0.2074	0.41316	0.43316	0.54044			1618.07	0.97672	0.99265	0.96985	0.99061
				353	1.4632	1.04212		353	0.20761	0.4134	0.43352	0.54079			1616.14	0.97614	0.99225	0.96882	0.99042
				352.8	1.47148	1.04477		352.8	0.20783	0.41365	0.43388	0.54115			1614.21	0.97521	0.99129	0.96738	0.98985
				352.6	1.47839	1.04737		352.6	0.20806	0.41391	0.43423	0.54152			1612.28	0.97349	0.98906	0.96485	0.9883
				352.4	1.48345	1.04973		352.4	0.20827	0.41416	0.43458	0.54189			1610.35	0.97046	0.98475	0.96035	0.98512
				352.2	1.48698	1.05129		352.2	0.20851	0.41444	0.43496	0.54228			1608.42	0.96593	0.97805	0.9535	0.98004
				352	1.49037	1.05191		352	0.2087	0.4147	0.43531	0.54265			1606.49	0.96047	0.96984	0.94504	0.97377
				351.8	1.49511	1.05182		351.8	0.20889	0.41495	0.43565	0.54301			1604.57	0.9554	0.96215	0.93697	0.9679
				351.6	1.50065	1.05111		351.6	0.20906	0.4152	0.43599	0.54337			1602.64	0.95223	0.95736	0.93163	0.96429
				351.4	1.50728	1.04985		351.4	0.20925	0.41546	0.43635	0.54374			1600.71	0.95192	0.95696	0.93058	0.96411
				351.2	1.51432	1.04781		351.2	0.20945	0.41572	0.43673	0.54413			1598.78	0.95444	0.96092	0.93387	0.96734
				351	1.5207	1.04448		351	0.20965	0.41598	0.4371	0.54451			1596.85	0.9589	0.96781	0.94018	0.97285
				350.8	1.52649	1.04005		350.8	0.20987	0.41626	0.43749	0.54491			1594.92	0.96381	0.97538	0.94733	0.97884
				350.6	1.53182	1.035		350.6	0.21008	0.41653	0.4379	0.5453			1592.99	0.9678	0.9814	0.95314	0.98361
				350.4	1.5368	1.02909		350.4	0.21031	0.41681	0.43829	0.5457			1591.07	0.97011	0.98464	0.95643	0.98624
				350.2	1.5414	1.02219		350.2	0.21054	0.41709	0.43871	0.54609			1589.14	0.97086	0.98527	0.95732	0.98684
				350	1.54679	1.01428		350	0.21075	0.41736	0.4391	0.54648			1587.21	0.97077	0.98443	0.9569	0.9863
				349.8	1.55315	1.00507		349.8	0.21098	0.41763	0.4395	0.54687			1585.28	0.97065	0.98347	0.95638	0.98563
				349.6	1.56017	0.99446		349.6	0.21119	0.4179	0.43989	0.54725			1583.35	0.97108	0.98335	0.95671	0.9856
				349.4	1.56854	0.98294		349.4	0.21141	0.41816	0.44027	0.54764			1581.42	0.97235	0.98454	0.95836	0.98657
				349.2	1.5774	0.97087		349.2	0.21162	0.41844	0.44066	0.54802			1579.49	0.97436	0.98689	0.96118	0.98845
				349	1.58705	0.95848		349	0.21184	0.41872	0.44105	0.54843			1577.57	0.97666	0.98975	0.96453	0.99071
				348.8	1.59626	0.94583		348.8	0.21206	0.41898	0.44144	0.54881			1575.64	0.97875	0.99227	0.96759	0.99274
				348.6	1.6044	0.9327		348.6	0.21229	0.41926	0.44183	0.5492			1573.71	0.98029	0.99394	0.96987	0.99412
				348.4	1.61065	0.91952		348.4	0.21254	0.41955	0.44224	0.54963			1571.78	0.98127	0.99479	0.97132	0.99485
				348.2	1.61541	0.90622		348.2	0.21277	0.41984	0.44264	0.55004			1569.85	0.98186	0.99515	0.97223	0.99516
				348	1.61817	0.89239		348	0.21299	0.42012	0.44305	0.55044			1567.92	0.98226	0.99537	0.97293	0.99533
				347.8	1.61835	0.87766		347.8	0.21324	0.42043	0.44348	0.55088			1565.99	0.98262	0.99563	0.97368	0.99554
				347.6	1.61718	0.86228		347.6	0.21349	0.42073	0.44389	0.55131			1564.07	0.98292	0.99591	0.9745	0.99576
				347.4	1.61598	0.84661		347.4	0.21373	0.42103	0.4443	0.55173			1562.14	0.98308	0.9961	0.97526	0.99584
				347.2	1.61611	0.83071		347.2	0.21398	0.42134	0.44474	0.55217			1560.21	0.98309	0.99614	0.97584	0.99573
				347	1.61645	0.81488		347	0.21422	0.42164	0.44514	0.55259			1558.28	0.98294	0.996	0.9762	0.99541
				346.8	1.61679	0.79898		346.8	0.21444	0.42193	0.44553	0.553			1556.35	0.98264	0.99565	0.97629	0.99488
				346.6	1.61677	0.7831		346.6	0.21467	0.42221	0.44591	0.5534			1554.42	0.98222	0.99517	0.97613	0.99421
				346.4	1.61554	0.76743		346.4	0.21491	0.42251	0.4463	0.55382			1552.49	0.98175	0.9947	0.97583	0.99354
				346.2	1.61288	0.75217		346.2	0.21516	0.42281	0.44668	0.55424			1550.57	0.98132	0.99431	0.97561	0.993
				346	1.60822	0.73766		346	0.2154	0.4231	0.44707	0.55464			1548.64	0.98099	0.99407	0.97563	0.99268
				345.8	1.60135	0.7237		345.8	0.21565	0.4234	0.44748	0.55507			1546.71	0.98081	0.99401	0.97592	0.99257
				345.6	1.59173	0.71013		345.6	0.21588	0.4237	0.44789	0.55548			1544.78	0.98075	0.99412	0.97639	0.9926
				345.4	1.5803	0.69697		345.4	0.21614	0.42402	0.44831	0.55592			1542.85	0.98072	0.99429	0.97686	0.99268
				345.2	1.56599	0.68454		345.2	0.21638	0.42436	0.44876	0.55637			1540.92	0.98066	0.99446	0.97725	0.99275
				345	1.55002	0.67279		345	0.21663	0.42469	0.44919	0.55682			1538.99	0.98059	0.99463	0.97758	0.99281
				344.8	1.53522	0.66148		344.8	0.21688	0.42504	0.44964	0.55729			1537.07	0.98051	0.99482	0.97782	0.99286
				344.6	1.5226	0.65033		344.6	0.21713	0.42539	0.45009	0.55776			1535.14	0.98041	0.99497	0.97797	0.99288
				344.4	1.51317	0.63924		344.4	0.21738	0.42574	0.45054	0.55824			1533.21	0.98031	0.99509	0.9781	0.99288
				344.2	1.50685	0.62843		344.2	0.21763	0.42608	0.45101	0.55873			1531.28	0.98025	0.99523	0.97829	0.99293
				344	1.5035	0.61796		344	0.21789	0.42642	0.45146	0.55921			1529.35	0.98022	0.99539	0.97853	0.99301
				343.8	1.50308	0.60787		343.8	0.21816	0.42678	0.45192	0.5597			1527.42	0.9801	0.99549	0.9787	0.99302
				343.6	1.50511	0.5982		343.6	0.21845	0.42713	0.45237	0.5602			1525.49	0.97982	0.99542	0.97874	0.99292
				343.4	1.50835	0.58882		343.4	0.21875	0.42748	0.45282	0.5607			1523.57	0.97942	0.9952	0.97866	0.99272
				343.2	1.51204	0.57965		343.2	0.21905	0.42783	0.45326	0.56119			1521.64	0.97896	0.99489	0.97847	0.99247
				343	1.51468	0.57071		343	0.21936	0.42818	0.4537	0.56169			1519.71	0.97852	0.99454	0.97813	0.9922
				342.8	1.51487	0.5627		342.8	0.21965	0.42854	0.45413	0.56217			1517.78	0.9781	0.99418	0.97767	0.9919
				342.6	1.51336	0.55548		342.6	0.21997	0.4289	0.45457	0.56266			1515.85	0.97765	0.9938	0.97716	0.99155
				342.4	1.51018	0.54929		342.4	0.22028	0.42928	0.45502	0.56316			1513.92	0.97718	0.99342	0.97669	0.99119
				342.2	1.50599	0.54419		342.2	0.22059	0.42967	0.45548	0.56366			1511.99	0.97666	0.99301	0.9762	0.99086
				342	1.50107	0.54076		342	0.22089	0.43006	0.45596	0.56418			1510.07	0.9761	0.99251	0.97562	0.99052
				341.8	1.49571	0.53869		341.8	0.2212	0.43046	0.45645	0.5647			1508.14	0.9756	0.99204	0.97504	0.99024
				341.6	1.48979	0.5381		341.6	0.22151	0.43086	0.45695	0.56523			1506.21	0.97527	0.99172	0.97463	0.99012
				341.4	1.48298	0.53916		341.4	0.22182	0.43126	0.45745	0.56577			1504.28	0.97435	0.99045	0.97332	0.98924
				341.2	1.47569	0.54158		341.2	0.22213	0.43166	0.45795	0.56631			1502.35	0.97047	0.98468	0.96745	0.98475
				341	1.46815	0.5453		341	0.22242	0.43204	0.45844	0.56684			1500.42	0.96122	0.97086	0.9533	0.97375
				340.8	1.46031	0.55032		340.8	0.22273	0.43243	0.45893	0.56738			1498.49	0.94691	0.94938	0.93126	0.95663
				340.6	1.45215	0.55651		340.6	0.22301	0.43281	0.45939	0.56789			1496.57	0.93127	0.92588	0.90707	0.93798
				340.4	1.44322	0.56405		340.4	0.2233	0.43319	0.45985	0.5684			1494.64	0.9196	0.90847	0.88903	0.92427
				340.2	1.43351	0.57309		340.2	0.22359	0.43358	0.46032	0.56892			1492.71	0.9157	0.90296	0.88307	0.92007
				340	1.4228	0.5838		340	0.22387	0.43397	0.46077	0.56942			1490.78	0.92049	0.91078	0.89066	0.92643
				339.8	1.41155	0.59599		339.8	0.22418	0.43437	0.46124	0.56995			1488.85	0.93182	0.92862	0.90848	0.9407
				339.6	1.40112	0.60936		339.6	0.22449	0.43477	0.46174	0.57047			1486.92	0.94498	0.94928	0.92909	0.95707
				339.4	1.39182	0.62401		339.4	0.22481	0.43518	0.46224	0.57101			1484.99	0.95532	0.96563	0.94513	0.96985
				339.2	1.3826	0.63958		339.2	0.22513	0.43559	0.46275	0.57155			1483.07	0.96093	0.97469	0.95362	0.97672
				339	1.37283	0.65549		339	0.22545	0.436	0.46328	0.5721			1481.14	0.96293	0.97812	0.95648	0.97914
				338.8	1.36262	0.67155		338.8	0.22578	0.43644	0.46381	0.57267			1479.21	0.96336	0.97914	0.95705	0.97968
				338.6	1.3535	0.68788		338.6	0.22611	0.43687	0.46436	0.57325			1477.28	0.96305	0.97907	0.95647	0.97931
				338.4	1.34675	0.70473		338.4	0.22644	0.43732	0.46491	0.57384			1475.35	0.96192	0.97774	0.9544	0.9778
				338.2	1.3423	0.72175		338.2	0.22676	0.43777	0.46546	0.57444			1473.42	0.95988	0.97502	0.95062	0.97499
				338	1.34055	0.73863		338	0.22709	0.43822	0.46601	0.57502			1471.49	0.95676	0.97077	0.94495	0.97071
				337.8	1.34114	0.75525		337.8	0.2274	0.43866	0.46655	0.57562			1469.57	0.95226	0.96465	0.93694	0.9646
				337.6	1.34241	0.77125		337.6	0.22772	0.4391	0.46709	0.57621			1467.64	0.94646	0.95682	0.92661	0.95662
				337.4	1.34399	0.78669		337.4	0.22803	0.43953	0.4676	0.57678			1465.71	0.9399	0.94798	0.91461	0.94722
				337.2	1.34501	0.80164		337.2	0.22834	0.43994	0.46811	0.57736			1463.78	0.93215	0.93744	0.90031	0.9359
				337	1.34618	0.81591		337	0.22866	0.44036	0.46862	0.57792			1461.85	0.92139	0.92249	0.8813	0.92087
				336.8	1.34889	0.82911		336.8	0.22897	0.44076	0.46911	0.57847			1459.92	0.90682	0.90177	0.85685	0.90171
				336.6	1.35255	0.84147		336.6	0.22932	0.44118	0.46964	0.57903			1457.99	0.88968	0.87712	0.82952	0.88052
				336.4	1.35588	0.85328		336.4	0.22965	0.4416	0.47015	0.57959			1456.07	0.87271	0.85272	0.80412	0.86105
				336.2	1.35807	0.86508		336.2	0.23	0.44202	0.47067	0.58014			1454.14	0.85921	0.83368	0.78587	0.8473
				336	1.35866	0.87685		336	0.23034	0.44245	0.47121	0.5807			1452.21	0.85227	0.82451	0.77876	0.84231
				335.8	1.35787	0.88808		335.8	0.23069	0.4429	0.47177	0.58127			1450.28	0.85354	0.82746	0.78414	0.84703
				335.6	1.35544	0.89847		335.6	0.23103	0.44334	0.47232	0.58185			1448.35	0.86194	0.84075	0.7994	0.85939
				335.4	1.35135	0.90798		335.4	0.23138	0.44379	0.47288	0.58244			1446.42	0.87413	0.85924	0.8191	0.87519
				335.2	1.34603	0.91659		335.2	0.23172	0.44424	0.47345	0.58304			1444.49	0.88708	0.87841	0.83887	0.89106
				335	1.33911	0.92471		335	0.23204	0.4447	0.47401	0.58364			1442.57	0.89931	0.89615	0.85707	0.90578
				334.8	1.32986	0.93277		334.8	0.23238	0.44516	0.4746	0.58426			1440.64	0.91043	0.91219	0.87386	0.91951
				334.6	1.31983	0.94096		334.6	0.2327	0.44563	0.47518	0.58488			1438.71	0.92038	0.92666	0.88953	0.93246
				334.4	1.3106	0.94896		334.4	0.23303	0.44609	0.47576	0.5855			1436.78	0.92894	0.93936	0.90363	0.94427
				334.2	1.30321	0.95665		334.2	0.23335	0.44655	0.47634	0.5861			1434.85	0.93593	0.94996	0.9154	0.95431
				334	1.29778	0.96375		334	0.23368	0.44699	0.4769	0.58668			1432.92	0.94134	0.95836	0.92443	0.96226
				333.8	1.29525	0.96997		333.8	0.234	0.44745	0.47746	0.58726			1430.99	0.94527	0.96465	0.93077	0.96809
				333.6	1.29493	0.97504		333.6	0.23433	0.44789	0.478	0.58784			1429.07	0.94795	0.96909	0.93484	0.97206
				333.4	1.29482	0.97894		333.4	0.23465	0.44833	0.47853	0.5884			1427.14	0.94975	0.97227	0.93747	0.97479
				333.2	1.29406	0.98229		333.2	0.235	0.44879	0.47908	0.58897			1425.21	0.95102	0.97463	0.93932	0.97677
				333	1.29274	0.98533		333	0.23534	0.44926	0.47963	0.58955			1423.28	0.95188	0.97627	0.9405	0.97815
				332.8	1.29044	0.98804		332.8	0.23569	0.44974	0.48019	0.59012			1421.35	0.95244	0.9773	0.94115	0.97906
				332.6	1.28758	0.98972		332.6	0.23605	0.45022	0.48076	0.5907			1419.42	0.95286	0.97798	0.94148	0.97972
				332.4	1.28417	0.99044		332.4	0.23643	0.45071	0.48135	0.59131			1417.49	0.95321	0.97845	0.94162	0.98022
				332.2	1.28047	0.99022		332.2	0.23679	0.4512	0.48194	0.59191			1415.57	0.95353	0.97877	0.94168	0.98061
				332	1.27725	0.98905		332	0.23716	0.45169	0.48254	0.59253			1413.64	0.95382	0.97901	0.94174	0.9809
				331.8	1.27507	0.98719		331.8	0.23752	0.45218	0.48315	0.59316			1411.71	0.95407	0.97913	0.94185	0.98103
				331.6	1.27378	0.98455		331.6	0.23788	0.45265	0.48374	0.59378			1409.78	0.95423	0.97909	0.94195	0.98093
				331.4	1.27278	0.98147		331.4	0.23823	0.45314	0.48434	0.59441			1407.85	0.95429	0.97884	0.94192	0.98057
				331.2	1.27269	0.97821		331.2	0.23859	0.45361	0.48491	0.59503			1405.92	0.95424	0.9783	0.94158	0.97985
				331	1.27393	0.97479		331	0.23892	0.45407	0.48545	0.59563			1403.99	0.95396	0.97731	0.94063	0.97855
				330.8	1.27619	0.97169		330.8	0.23926	0.45453	0.48601	0.59623			1402.07	0.95318	0.97559	0.93877	0.97647
				330.6	1.27806	0.96868		330.6	0.23959	0.45499	0.48656	0.59681			1400.14	0.95156	0.97276	0.93575	0.97345
				330.4	1.27933	0.96562		330.4	0.23994	0.45545	0.48711	0.59739			1398.21	0.94878	0.96846	0.93134	0.96932
				330.2	1.27962	0.96262		330.2	0.24027	0.45591	0.48768	0.59795			1396.28	0.94462	0.96245	0.92517	0.96382
				330	1.27796	0.95934		330	0.24061	0.45637	0.48824	0.59851			1394.35	0.9389	0.95451	0.91669	0.95652
				329.8	1.27536	0.95627		329.8	0.24096	0.45683	0.4888	0.59907			1392.42	0.93156	0.94467	0.90584	0.94741
				329.6	1.27149	0.95381		329.6	0.24131	0.45731	0.48939	0.59965			1390.49	0.92308	0.93359	0.89358	0.93728
				329.4	1.26821	0.95189		329.4	0.24167	0.45778	0.48996	0.60023			1388.57	0.91461	0.92264	0.88149	0.92737
				329.2	1.26587	0.95011		329.2	0.24201	0.45825	0.49054	0.60081			1386.64	0.90767	0.91356	0.87162	0.91928
				329	1.26458	0.94772		329	0.24238	0.45874	0.49113	0.60142			1384.71	0.90364	0.90803	0.86629	0.9148
				328.8	1.26452	0.94469		328.8	0.24273	0.45922	0.49171	0.60202			1382.78	0.90326	0.90698	0.86685	0.9149
				328.6	1.26482	0.94126		328.6	0.24309	0.4597	0.49231	0.60263			1380.85	0.90615	0.90983	0.87207	0.9186
				328.4	1.26573	0.93723		328.4	0.24345	0.46018	0.4929	0.60323			1378.92	0.91064	0.91442	0.87829	0.92305
				328.2	1.26693	0.93263		328.2	0.24379	0.46065	0.49349	0.60383			1377	0.91454	0.91808	0.88183	0.92542
				328	1.26835	0.92737		328	0.24413	0.4611	0.49406	0.60441			1375.07	0.91626	0.91902	0.88094	0.92444
				327.8	1.26924	0.92097		327.8	0.24445	0.46154	0.49462	0.60499			1373.14	0.91531	0.91672	0.87569	0.92018
				327.6	1.26997	0.91377		327.6	0.24479	0.46198	0.49518	0.60557			1371.21	0.9122	0.91177	0.86747	0.91369
				327.4	1.2709	0.90632		327.4	0.24512	0.46241	0.49572	0.60613			1369.28	0.90797	0.90554	0.85829	0.90643
				327.2	1.27143	0.89864		327.2	0.24545	0.46283	0.49625	0.60669			1367.35	0.90373	0.89947	0.84974	0.89958
				327	1.27167	0.89071		327	0.24578	0.46326	0.49678	0.60723			1365.42	0.90023	0.89447	0.84243	0.89366
				326.8	1.27116	0.88214		326.8	0.24611	0.46369	0.49731	0.60777			1363.5	0.89774	0.89094	0.83652	0.88888
				326.6	1.27121	0.87252		326.6	0.24646	0.46411	0.49784	0.6083			1361.57	0.89642	0.88925	0.83292	0.88604
				326.4	1.27168	0.86166		326.4	0.2468	0.46453	0.49837	0.60881			1359.64	0.89652	0.88996	0.83333	0.88648
				326.2	1.27258	0.84956		326.2	0.24717	0.46498	0.49893	0.60937			1357.71	0.89826	0.89335	0.83893	0.89111
				326	1.27222	0.83665		326	0.24753	0.46543	0.49948	0.60992			1355.78	0.90166	0.89915	0.84937	0.89958
				325.8	1.2692	0.8233		325.8	0.24788	0.46588	0.50002	0.61048			1353.85	0.9065	0.90665	0.86287	0.91034
				325.6	1.26281	0.80991		325.6	0.24822	0.46632	0.50057	0.61105			1351.92	0.91232	0.91497	0.87711	0.92151
				325.4	1.25228	0.79606		325.4	0.24856	0.46677	0.50114	0.61164			1350	0.91857	0.92326	0.89028	0.93163
				325.2	1.23808	0.78182		325.2	0.2489	0.46722	0.50169	0.61223			1348.07	0.92464	0.93082	0.90145	0.93997
				325	1.22186	0.76726		325	0.24925	0.46766	0.50226	0.61283			1346.14	0.93011	0.93732	0.91057	0.94648
				324.8	1.20509	0.75205		324.8	0.24959	0.4681	0.50282	0.61341			1344.21	0.93481	0.94272	0.91798	0.9515
				324.6	1.18919	0.73621		324.6	0.24992	0.46852	0.50338	0.61399			1342.28	0.93869	0.94709	0.92395	0.95539
				324.4	1.174	0.72003		324.4	0.25026	0.46895	0.50394	0.61458			1340.35	0.94182	0.95049	0.9286	0.95832
				324.2	1.15916	0.70423		324.2	0.2506	0.46937	0.5045	0.61516			1338.42	0.94432	0.95301	0.93209	0.96044
				324	1.14586	0.68905		324	0.25095	0.46978	0.50505	0.61574			1336.5	0.94633	0.95486	0.93466	0.96195
				323.8	1.13434	0.67465		323.8	0.25128	0.4702	0.5056	0.6163			1334.57	0.94803	0.95626	0.93661	0.96307
				323.6	1.12448	0.66034		323.6	0.25164	0.47065	0.50615	0.61687			1332.64	0.94953	0.95743	0.9382	0.96398
				323.4	1.1165	0.64589		323.4	0.25199	0.4711	0.50669	0.61741			1330.71	0.9509	0.9585	0.93966	0.9648
				323.2	1.11027	0.63139		323.2	0.25236	0.47156	0.50726	0.61798			1328.78	0.95216	0.95958	0.94111	0.96562
				323	1.10592	0.61737		323	0.25271	0.47202	0.50781	0.61853			1326.85	0.95329	0.96069	0.94255	0.96644
				322.8	1.10168	0.6038		322.8	0.25308	0.4725	0.50839	0.61911			1324.92	0.95423	0.9617	0.94384	0.96713
				322.6	1.09653	0.59067		322.6	0.25345	0.47295	0.50898	0.61969			1323	0.9549	0.9624	0.94479	0.96756
				322.4	1.092	0.57795		322.4	0.25383	0.47343	0.50958	0.6203			1321.07	0.95525	0.96267	0.94526	0.96763
				322.2	1.08859	0.56606		322.2	0.2542	0.47388	0.51017	0.62089			1319.14	0.95531	0.96251	0.94523	0.96735
				322	1.08652	0.55465		322	0.25456	0.47433	0.51076	0.62148			1317.21	0.95516	0.96203	0.94473	0.96678
				321.8	1.08475	0.54337		321.8	0.25494	0.47478	0.51135	0.62209			1315.28	0.95491	0.96135	0.94378	0.96588
				321.6	1.08128	0.53225		321.6	0.25532	0.47524	0.51193	0.62271			1313.35	0.95468	0.96059	0.94233	0.9646
				321.4	1.07469	0.52098		321.4	0.25568	0.47568	0.5125	0.62332			1311.42	0.95455	0.95984	0.94043	0.96299
				321.2	1.06489	0.50953		321.2	0.25605	0.47614	0.51307	0.62392			1309.5	0.9546	0.95924	0.93835	0.96125
				321	1.05135	0.49821		321	0.25641	0.4766	0.51364	0.62452			1307.57	0.95483	0.95891	0.93661	0.9598
				320.8	1.03501	0.48722		320.8	0.25679	0.47706	0.51422	0.62513			1305.64	0.9552	0.95892	0.93575	0.95905
				320.6	1.01613	0.47689		320.6	0.25716	0.47752	0.5148	0.62572			1303.71	0.95561	0.95929	0.93596	0.95913
				320.4	0.99604	0.46699		320.4	0.25755	0.478	0.51539	0.62633			1301.78	0.95602	0.95988	0.93677	0.95968
				320.2	0.97489	0.45751		320.2	0.25794	0.47848	0.51599	0.62695			1299.85	0.95646	0.96046	0.93729	0.96003
				320	0.95245	0.44826		320	0.25833	0.47898	0.51659	0.62758			1297.92	0.95705	0.96097	0.93704	0.95981
				319.8	0.92971	0.4389		319.8	0.25872	0.47947	0.51718	0.62821			1296	0.95787	0.96161	0.93651	0.95938
				319.6	0.90954	0.42991		319.6	0.25913	0.47998	0.51778	0.62885			1294.07	0.95896	0.96259	0.93662	0.95942
				319.4	0.89218	0.42142		319.4	0.25954	0.4805	0.5184	0.62951			1292.14	0.96016	0.96393	0.93805	0.96042
				319.2	0.87729	0.41347		319.2	0.25993	0.48101	0.51901	0.63015			1290.21	0.96117	0.96535	0.94084	0.96243
				319	0.86402	0.40651		319	0.26032	0.48153	0.51963	0.63079			1288.28	0.96164	0.96638	0.94429	0.96492
				318.8	0.85237	0.4003		318.8	0.26071	0.48203	0.52025	0.63144			1286.35	0.9613	0.96646	0.94715	0.96696
				318.6	0.84172	0.39492		318.6	0.2611	0.48253	0.52086	0.63208			1284.42	0.96006	0.96525	0.94825	0.96766
				318.4	0.83199	0.39064		318.4	0.26149	0.48302	0.52147	0.63271			1282.5	0.9581	0.96284	0.94734	0.96683
				318.2	0.82326	0.38776		318.2	0.26187	0.48351	0.52207	0.63335			1280.57	0.9557	0.95968	0.9451	0.96499
				318	0.81502	0.38608		318	0.26224	0.48398	0.52267	0.63399			1278.64	0.95312	0.95628	0.94232	0.96274
				317.8	0.80677	0.3855		317.8	0.26263	0.48446	0.52326	0.63461			1276.71	0.95061	0.95297	0.93948	0.96044
				317.6	0.79919	0.38598		317.6	0.263	0.48492	0.52386	0.63523			1274.78	0.94832	0.94998	0.93679	0.95825
				317.4	0.7929	0.3872		317.4	0.2634	0.48541	0.52447	0.63586			1272.85	0.94641	0.94748	0.93441	0.95632
				317.2	0.78812	0.38903		317.2	0.26381	0.4859	0.52508	0.63648			1270.92	0.94502	0.94562	0.93251	0.95476
				317	0.78478	0.392		317	0.26422	0.48639	0.52569	0.63711			1269	0.94425	0.9445	0.93121	0.95369
				316.8	0.78331	0.39646		316.8	0.26463	0.4869	0.5263	0.63772			1267.07	0.94409	0.94415	0.93057	0.95315
				316.6	0.78292	0.40222		316.6	0.26504	0.48741	0.52692	0.63834			1265.14	0.94447	0.94449	0.93057	0.95313
				316.4	0.78144	0.40928		316.4	0.26545	0.48792	0.52754	0.63896			1263.21	0.94523	0.94532	0.93106	0.95352
				316.2	0.77919	0.4172		316.2	0.26586	0.48843	0.52816	0.63959			1261.28	0.94617	0.94641	0.93183	0.95413
				316	0.77715	0.426		316	0.26626	0.48895	0.52878	0.64023			1259.35	0.94704	0.94746	0.93261	0.95473
				315.8	0.7751	0.43518		315.8	0.26667	0.48948	0.52939	0.64088			1257.42	0.94764	0.94818	0.93313	0.95514
				315.6	0.773	0.44456		315.6	0.26708	0.49001	0.53	0.64153			1255.5	0.94784	0.94839	0.93319	0.9552
				315.4	0.77097	0.45404		315.4	0.26749	0.49051	0.53062	0.64218			1253.57	0.94764	0.94802	0.93272	0.95488
				315.2	0.76967	0.46405		315.2	0.26789	0.491	0.53123	0.64284			1251.64	0.94707	0.94716	0.93181	0.95424
				315	0.7704	0.47442		315	0.2683	0.49148	0.53183	0.64349			1249.71	0.94625	0.94601	0.93067	0.9534
				314.8	0.77326	0.48458		314.8	0.2687	0.49198	0.53245	0.64415			1247.78	0.94535	0.94479	0.92955	0.95251
				314.6	0.7788	0.49417		314.6	0.26911	0.49246	0.53306	0.64479			1245.85	0.94448	0.9437	0.92862	0.95172
				314.4	0.78594	0.50298		314.4	0.26953	0.49294	0.53367	0.64543			1243.92	0.94361	0.94271	0.92785	0.95101
				314.2	0.7931	0.51108		314.2	0.26993	0.49343	0.53428	0.64605			1242	0.94255	0.94158	0.92701	0.95022
				314	0.79836	0.5183		314	0.27035	0.49394	0.53492	0.6467			1240.07	0.94105	0.93997	0.92576	0.94909
				313.8	0.80111	0.52468		313.8	0.27077	0.49445	0.53555	0.64733			1238.14	0.93887	0.93752	0.92374	0.94738
				313.6	0.80019	0.52991		313.6	0.27121	0.49498	0.5362	0.64798			1236.21	0.93581	0.934	0.92063	0.94484
				313.4	0.79811	0.53415		313.4	0.27165	0.49551	0.53685	0.64861			1234.28	0.93169	0.92918	0.91607	0.94115
				313.2	0.79635	0.53791		313.2	0.27209	0.49604	0.53749	0.64924			1232.35	0.92632	0.92281	0.90945	0.93584
				313	0.79493	0.54143		313	0.27254	0.49657	0.53816	0.6499			1230.42	0.91952	0.91459	0.89999	0.92831
				312.8	0.79438	0.54447		312.8	0.27298	0.49709	0.53882	0.65054			1228.5	0.91108	0.90423	0.88716	0.91816
				312.6	0.79518	0.54724		312.6	0.27343	0.49762	0.53948	0.65121			1226.57	0.90091	0.89167	0.87102	0.90542
				312.4	0.79885	0.54996		312.4	0.27387	0.49814	0.54014	0.65187			1224.64	0.8891	0.87705	0.85198	0.8904
				312.2	0.80592	0.55298		312.2	0.27431	0.49866	0.5408	0.65254			1222.71	0.87618	0.86068	0.8301	0.87313
				312	0.81597	0.55611		312	0.27475	0.49917	0.54146	0.65321			1220.78	0.86309	0.84312	0.80498	0.85332
				311.8	0.82884	0.55948		311.8	0.27518	0.49968	0.54211	0.65385			1218.85	0.85111	0.82547	0.77688	0.83119
				311.6	0.84365	0.56306		311.6	0.27562	0.50019	0.54276	0.65451			1216.92	0.84151	0.80943	0.74793	0.80845
				311.4	0.85854	0.56671		311.4	0.27606	0.50069	0.54341	0.65516			1215	0.83531	0.79701	0.72209	0.78823
				311.2	0.87136	0.57049		311.2	0.27651	0.5012	0.54406	0.65581			1213.07	0.8329	0.78991	0.70368	0.77392
				311	0.88292	0.57451		311	0.27696	0.50171	0.54471	0.65646			1211.14	0.83395	0.78866	0.69535	0.7675
				310.8	0.89461	0.57797		310.8	0.27743	0.50224	0.54538	0.65713			1209.21	0.83744	0.79217	0.69616	0.76812
				310.6	0.90657	0.58077		310.6	0.27788	0.50277	0.54605	0.65779			1207.28	0.84202	0.79792	0.70146	0.77202
				310.4	0.9185	0.58363		310.4	0.27836	0.50332	0.54674	0.65846			1205.35	0.8464	0.80287	0.70493	0.77431
				310.2	0.93	0.5865		310.2	0.27885	0.50389	0.54744	0.65916			1203.42	0.84948	0.80459	0.70171	0.77126
				310	0.94095	0.58921		310	0.27933	0.50445	0.54814	0.65985			1201.5	0.85054	0.80185	0.69004	0.76166
				309.8	0.94983	0.59124		309.8	0.27981	0.50501	0.54884	0.66053			1199.57	0.84908	0.79444	0.67079	0.74636
				309.6	0.95777	0.59248		309.6	0.2803	0.50558	0.54955	0.66123			1197.64	0.84471	0.78265	0.64588	0.72703
				309.4	0.96484	0.59304		309.4	0.28077	0.50615	0.55025	0.66192			1195.71	0.83697	0.76691	0.61746	0.70545
				309.2	0.97011	0.59299		309.2	0.28126	0.50671	0.55096	0.66264			1193.78	0.82534	0.7478	0.5879	0.68344
				309	0.97335	0.59213		309	0.28174	0.50725	0.55164	0.66333			1191.85	0.8096	0.72622	0.56035	0.66338
				308.8	0.97471	0.58996		308.8	0.28221	0.50779	0.55235	0.66404			1189.92	0.7904	0.70393	0.53897	0.64838
				308.6	0.9746	0.58674		308.6	0.2827	0.50833	0.55305	0.66474			1188	0.76995	0.684	0.52833	0.64182
				308.4	0.97319	0.58235		308.4	0.28318	0.50887	0.55375	0.66544			1186.07	0.75222	0.67071	0.53214	0.64637
				308.2	0.97279	0.57674		308.2	0.28368	0.50941	0.55445	0.66614			1184.14	0.74208	0.66858	0.55205	0.66307
				308	0.97473	0.57001		308	0.2842	0.50997	0.55517	0.66685			1182.21	0.74351	0.68056	0.58687	0.69082
				307.8	0.97731	0.5624		307.8	0.2847	0.51052	0.55588	0.66754			1180.28	0.75782	0.70662	0.63267	0.72656
				307.6	0.98014	0.55339		307.6	0.2852	0.51107	0.5566	0.66822			1178.35	0.78291	0.7434	0.68385	0.76605
				307.4	0.98326	0.54283		307.4	0.28572	0.51163	0.55733	0.66891			1176.42	0.81402	0.78512	0.73453	0.80488
				307.2	0.9859	0.53052		307.2	0.28622	0.51218	0.55807	0.66959			1174.5	0.84546	0.8254	0.77967	0.83932
				307	0.98705	0.51645		307	0.28674	0.51275	0.55882	0.67029			1172.57	0.87261	0.85932	0.81593	0.86698
				306.8	0.98726	0.50095		306.8	0.28725	0.51332	0.55957	0.67099			1170.64	0.89323	0.8847	0.84234	0.88722
				306.6	0.98637	0.4844		306.6	0.28776	0.51389	0.56032	0.6717			1168.71	0.90743	0.90207	0.86015	0.90101
				306.4	0.98325	0.46724		306.4	0.28828	0.51446	0.56107	0.67243			1166.78	0.91669	0.9134	0.87168	0.91008
				306.2	0.97797	0.44935		306.2	0.2888	0.51505	0.56183	0.67316			1164.85	0.92262	0.92068	0.87901	0.91597
				306	0.97217	0.43114		306	0.28933	0.51564	0.56257	0.67388			1162.92	0.92631	0.92515	0.88346	0.91966
				305.8	0.96691	0.4128		305.8	0.28984	0.51623	0.56332	0.67462			1161	0.92839	0.92753	0.88585	0.92172
				305.6	0.96309	0.39455		305.6	0.29036	0.51682	0.56405	0.67535			1159.07	0.92941	0.92849	0.88681	0.92262
				305.4	0.96213	0.3764		305.4	0.29087	0.51739	0.56476	0.67607			1157.14	0.92988	0.92866	0.8868	0.9227
				305.2	0.96337	0.35855		305.2	0.29138	0.51796	0.56547	0.67679			1155.21	0.93007	0.92835	0.88572	0.92186
				305	0.96513	0.3409		305	0.29189	0.51853	0.56618	0.67753			1153.28	0.92984	0.92727	0.88265	0.91938
				304.8	0.96692	0.32317		304.8	0.29242	0.5191	0.56691	0.67827			1151.35	0.92867	0.92454	0.8759	0.91394
				304.6	0.96832	0.3058		304.6	0.29295	0.51967	0.56763	0.679			1149.42	0.92574	0.91883	0.86356	0.90413
				304.4	0.96904	0.28901		304.4	0.29349	0.52025	0.56837	0.67975			1147.5	0.92001	0.9088	0.84443	0.88901
				304.2	0.96864	0.2732		304.2	0.29404	0.52083	0.56912	0.68049			1145.57	0.91071	0.89351	0.81812	0.86822
				304	0.96678	0.2588		304	0.29458	0.52142	0.56988	0.68125			1143.64	0.89776	0.87278	0.78463	0.84176
				303.8	0.96293	0.24574		303.8	0.29513	0.52201	0.57065	0.68201			1141.71	0.88196	0.84754	0.74469	0.81026
				303.6	0.95711	0.2339		303.6	0.29568	0.52262	0.57142	0.68276			1139.78	0.86467	0.82	0.70112	0.77605
				303.4	0.94915	0.22341		303.4	0.29623	0.52324	0.57219	0.68352			1137.85	0.84752	0.79331	0.65924	0.74348
				303.2	0.93949	0.21442		303.2	0.29676	0.52385	0.57296	0.68427			1135.92	0.832	0.77083	0.62571	0.71784
				303	0.92887	0.20681		303	0.2973	0.52446	0.57373	0.68501			1134	0.81942	0.75535	0.60656	0.70388
				302.8	0.91843	0.19985		302.8	0.29783	0.52506	0.5745	0.68575			1132.07	0.81085	0.74866	0.60536	0.70421
				302.6	0.90724	0.19368		302.6	0.29837	0.52568	0.57527	0.68649			1130.14	0.80705	0.75099	0.62148	0.71808
				302.4	0.89375	0.18838		302.4	0.2989	0.52627	0.57602	0.68723			1128.21	0.80813	0.76063	0.64971	0.74116
				302.2	0.87632	0.18387		302.2	0.29943	0.52685	0.57678	0.68795			1126.28	0.8134	0.77464	0.6823	0.76726
				302	0.85499	0.18003		302	0.29996	0.52743	0.57752	0.68867			1124.35	0.82146	0.78995	0.71242	0.79105
				301.8	0.83049	0.17661		301.8	0.30051	0.52801	0.57827	0.6894			1122.42	0.83051	0.80405	0.73605	0.80942
				301.6	0.80551	0.1735		301.6	0.30106	0.52861	0.57904	0.69015			1120.5	0.83864	0.81498	0.75141	0.82107
				301.4	0.78103	0.17158		301.4	0.3016	0.5292	0.5798	0.69087			1118.57	0.84441	0.82129	0.75756	0.82533
				301.2	0.75717	0.17097		301.2	0.30216	0.5298	0.58059	0.69162			1116.64	0.84703	0.82215	0.75368	0.82167
				301	0.73518	0.17109		301	0.30271	0.53038	0.58135	0.69235			1114.71	0.8463	0.81736	0.73965	0.81013
				300.8	0.71702	0.17176		300.8	0.30329	0.53099	0.58215	0.6931			1112.78	0.84224	0.8073	0.71698	0.79201
				300.6	0.70224	0.17328		300.6	0.30387	0.5316	0.58295	0.69386			1110.85	0.83493	0.79289	0.68909	0.77007
				300.4	0.69081	0.17592		300.4	0.30444	0.53222	0.58376	0.69462			1108.92	0.82463	0.77546	0.66037	0.74777
				300.2	0.68284	0.17928		300.2	0.305	0.53285	0.58456	0.6954			1107	0.81187	0.75653	0.63482	0.72819
				300	0.6769	0.18327		300	0.30556	0.53347	0.58535	0.69616			1105.07	0.79738	0.73738	0.6148	0.71308
				299.8	0.6699	0.18768		299.8	0.3061	0.53408	0.58614	0.69693			1103.14	0.78203	0.7189	0.60058	0.70252
				299.6	0.66037	0.19266		299.6	0.30664	0.5347	0.58694	0.69771			1101.21	0.76656	0.70146	0.59072	0.69533
				299.4	0.6474	0.19866		299.4	0.30717	0.5353	0.58772	0.69846			1099.28	0.75147	0.68517	0.5834	0.69013
				299.2	0.63111	0.20555		299.2	0.30771	0.53591	0.58851	0.69921			1097.35	0.73699	0.67011	0.57773	0.68624
				299	0.61211	0.21339		299	0.30824	0.53652	0.58929	0.69995			1095.42	0.72322	0.65653	0.57403	0.68396
				298.8	0.59242	0.2221		298.8	0.3088	0.53712	0.59008	0.70071			1093.5	0.71039	0.64492	0.57335	0.68414
				298.6	0.57269	0.23123		298.6	0.30936	0.53772	0.59085	0.70144			1091.57	0.69893	0.63605	0.57677	0.68761
				298.4	0.55338	0.24023		298.4	0.30992	0.53833	0.59164	0.70219			1089.64	0.68969	0.63109	0.58516	0.69496
				298.2	0.53585	0.24949		298.2	0.3105	0.53895	0.59244	0.70294			1087.71	0.68403	0.63152	0.59895	0.70646
				298	0.52151	0.25886		298	0.31108	0.53957	0.59323	0.70369			1085.78	0.68351	0.63865	0.61787	0.72182
				297.8	0.51081	0.26835		297.8	0.31165	0.54017	0.59401	0.70442			1083.85	0.68927	0.65299	0.64087	0.74017
				297.6	0.50391	0.27795		297.6	0.31223	0.54078	0.5948	0.70516			1081.92	0.70148	0.67374	0.66628	0.76016
				297.4	0.50006	0.28754		297.4	0.31278	0.54136	0.59556	0.70587			1080	0.71908	0.69895	0.69209	0.78031
				297.2	0.49842	0.29683		297.2	0.31335	0.54197	0.59634	0.7066			1078.07	0.74007	0.72598	0.7165	0.79925
				297	0.49808	0.30568		297	0.31392	0.54259	0.59714	0.70734			1076.14	0.76208	0.75229	0.73835	0.81613
				296.8	0.49887	0.3144		296.8	0.31447	0.54319	0.59793	0.70805			1074.21	0.78304	0.7761	0.75729	0.83069
				296.6	0.5004	0.32258		296.6	0.31502	0.54381	0.59871	0.70876			1072.28	0.80174	0.7968	0.7736	0.84317
				296.4	0.50225	0.32918		296.4	0.31557	0.54443	0.59951	0.70949			1070.35	0.81782	0.81455	0.78783	0.854
				296.2	0.50333	0.33376		296.2	0.31612	0.54504	0.6003	0.71022			1068.42	0.83136	0.82974	0.80041	0.86352
				296	0.50294	0.33641		296	0.31667	0.54565	0.60109	0.71093			1066.5	0.84242	0.84246	0.81129	0.87171
				295.8	0.50036	0.33674		295.8	0.31721	0.54626	0.60186	0.71163			1064.57	0.8509	0.85243	0.81975	0.87807
				295.6	0.4948	0.3347		295.6	0.31775	0.54685	0.6026	0.71232			1062.64	0.85664	0.85909	0.82472	0.88174
				295.4	0.48707	0.33068		295.4	0.31829	0.54745	0.60336	0.71301			1060.71	0.85956	0.86208	0.82525	0.88196
				295.2	0.47697	0.32476		295.2	0.31883	0.54802	0.6041	0.71369			1058.78	0.85985	0.86153	0.82131	0.87872
				295	0.46494	0.31712		295	0.31939	0.54861	0.60486	0.7144			1056.85	0.85788	0.85804	0.8139	0.87282
				294.8	0.45117	0.30803		294.8	0.31994	0.54918	0.60561	0.71511			1054.92	0.8541	0.85241	0.80402	0.86504
				294.6	0.43499	0.29765		294.6	0.32049	0.54975	0.60636	0.71582			1053	0.84903	0.8453	0.79204	0.85565
				294.4	0.4181	0.28609		294.4	0.32103	0.55032	0.60711	0.71651			1051.07	0.84336	0.83755	0.77855	0.84512
				294.2	0.40215	0.27322		294.2	0.32157	0.55089	0.60786	0.71721			1049.14	0.83799	0.83044	0.7656	0.83507
				294	0.38881	0.25915		294	0.32212	0.55147	0.60862	0.71791			1047.21	0.83394	0.82553	0.75614	0.82783
				293.8	0.38049	0.24362		293.8	0.32266	0.55205	0.60938	0.7186			1045.28	0.83213	0.82425	0.75289	0.8255
				293.6	0.37803	0.22638		293.6	0.32319	0.55263	0.61014	0.7193			1043.35	0.83317	0.82742	0.75761	0.82943
				293.4	0.38068	0.20773		293.4	0.32373	0.55321	0.6109	0.72			1041.42	0.837	0.83476	0.7701	0.83941
				293.2	0.38727	0.18798		293.2	0.32426	0.55378	0.61165	0.72068			1039.5	0.84274	0.84452	0.78726	0.85293
				293	0.39645	0.16717		293	0.32478	0.55435	0.6124	0.72136			1037.57	0.84895	0.85398	0.80391	0.86595
				292.8	0.40622	0.14548		292.8	0.3253	0.55491	0.61315	0.72202			1035.64	0.85427	0.86081	0.81581	0.87521
				292.6	0.416	0.12344		292.6	0.32582	0.55548	0.6139	0.72266			1033.71	0.85807	0.86432	0.82184	0.87996
				292.4	0.42451	0.10148		292.4	0.32634	0.55604	0.61466	0.72332			1031.78	0.86074	0.86569	0.82393	0.88172
				292.2	0.43246	0.07988		292.2	0.32685	0.55659	0.61539	0.72395			1029.85	0.86336	0.86712	0.82529	0.88295
				292	0.43878	0.05853		292	0.32738	0.55714	0.61612	0.72457			1027.92	0.86705	0.87061	0.82872	0.88578
				291.8	0.44306	0.03729		291.8	0.32791	0.55769	0.61686	0.72519			1026	0.87244	0.87713	0.83558	0.89121
				291.6	0.4462	0.01658		291.6	0.32844	0.55823	0.61759	0.7258			1024.07	0.8794	0.88636	0.84555	0.89894
				291.4	0.44969	-0.00345		291.4	0.32897	0.55876	0.61832	0.72642			1022.14	0.88719	0.89696	0.85709	0.90778
				291.2	0.45432	-0.02298		291.2	0.32952	0.5593	0.61905	0.72703			1020.21	0.89483	0.90733	0.86838	0.91637
				291	0.46177	-0.04232		291	0.33008	0.55985	0.61979	0.72767			1018.28	0.90163	0.91641	0.87827	0.92387
				290.8	0.47244	-0.06108		290.8	0.33063	0.56038	0.62053	0.7283			1016.35	0.90741	0.92405	0.88656	0.93013
				290.6	0.48646	-0.07883		290.6	0.33119	0.56092	0.62127	0.72895			1014.42	0.91227	0.93046	0.89347	0.9353
				290.4	0.50115	-0.09544		290.4	0.33173	0.56145	0.62199	0.72958			1012.5	0.9162	0.93565	0.89908	0.93944
				290.2	0.51424	-0.11029		290.2	0.33225	0.56198	0.62271	0.7302			1010.57	0.91911	0.93949	0.9033	0.94249
				290	0.52388	-0.12365		290	0.33276	0.56251	0.62342	0.73082			1008.64	0.92109	0.94202	0.90619	0.94453
				289.8	0.52999	-0.136		289.8	0.33326	0.56301	0.62413	0.73142			1006.71	0.92249	0.94368	0.90823	0.94591
				289.6	0.53271	-0.14688		289.6	0.33373	0.5635	0.62482	0.732			1004.78	0.92375	0.9451	0.91005	0.94713
				289.4	0.53182	-0.15655		289.4	0.3342	0.56399	0.6255	0.73258			1002.85	0.92523	0.94679	0.91213	0.94858
				289.2	0.52747	-0.16516		289.2	0.33468	0.56448	0.6262	0.73314			1000.92	0.92704	0.94899	0.91467	0.95041
				289	0.52021	-0.17264		289	0.33517	0.56497	0.6269	0.73372			998.996	0.92911	0.95159	0.91762	0.95253
				288.8	0.51017	-0.17903		288.8	0.33566	0.56544	0.6276	0.73428			997.068	0.9312	0.95424	0.92062	0.95464
				288.6	0.49919	-0.18405		288.6	0.33617	0.56592	0.62831	0.73484			995.139	0.93298	0.95648	0.92319	0.9564
				288.4	0.48707	-0.18729		288.4	0.33668	0.56641	0.62902	0.73542			993.211	0.93426	0.95802	0.92504	0.95761
				288.2	0.47625	-0.18836		288.2	0.33719	0.5669	0.62972	0.73598			991.282	0.93508	0.95891	0.92624	0.95832
				288	0.46688	-0.18697		288	0.3377	0.56739	0.63043	0.73654			989.354	0.93557	0.95929	0.92695	0.95864
				287.8	0.45912	-0.18325		287.8	0.33821	0.56787	0.63113	0.7371			987.425	0.93587	0.95931	0.92731	0.95869
				287.6	0.45143	-0.17757		287.6	0.33873	0.56835	0.63183	0.73767			985.496	0.93609	0.95909	0.92745	0.95858
				287.4	0.44397	-0.17079		287.4	0.33926	0.56884	0.63254	0.73823			983.568	0.93638	0.95883	0.9276	0.95849
				287.2	0.43678	-0.16309		287.2	0.33979	0.56933	0.63325	0.73879			981.639	0.93691	0.95878	0.928	0.9586
				287	0.42915	-0.15435		287	0.34033	0.56982	0.63397	0.73937			979.711	0.93779	0.95912	0.92881	0.95903
				286.8	0.42224	-0.1446		286.8	0.34086	0.57032	0.6347	0.73994			977.782	0.93894	0.95979	0.93	0.95976
				286.6	0.41604	-0.13462		286.6	0.34139	0.57082	0.63542	0.7405			975.854	0.94015	0.96051	0.93129	0.96055
				286.4	0.41196	-0.12477		286.4	0.34192	0.5713	0.63613	0.74105			973.925	0.94115	0.96097	0.9323	0.96111
				286.2	0.41032	-0.11519		286.2	0.34245	0.5718	0.63685	0.74161			971.996	0.94179	0.96096	0.93274	0.96124
				286	0.41098	-0.10585		286	0.343	0.57231	0.63758	0.74217			970.068	0.94201	0.96043	0.93256	0.96089
				285.8	0.41331	-0.09681		285.8	0.34354	0.57281	0.63831	0.74273			968.139	0.94188	0.95953	0.93194	0.96017
				285.6	0.41674	-0.08859		285.6	0.34409	0.57333	0.63905	0.7433			966.211	0.94157	0.95857	0.93119	0.95933
				285.4	0.42241	-0.08114		285.4	0.34465	0.57384	0.63979	0.74386			964.282	0.94135	0.95782	0.93072	0.95871
				285.2	0.42759	-0.07373		285.2	0.34522	0.57436	0.64054	0.74443			962.354	0.94137	0.95751	0.93084	0.95854
				285	0.43172	-0.06641		285	0.34579	0.57489	0.64131	0.74501			960.425	0.94171	0.95772	0.93161	0.95896
				284.8	0.43456	-0.05947		284.8	0.34637	0.57542	0.64206	0.74561			958.497	0.9424	0.9585	0.93297	0.95991
				284.6	0.43727	-0.05308		284.6	0.34696	0.57596	0.64282	0.74621			956.568	0.94339	0.9597	0.93473	0.96123
				284.4	0.44002	-0.04751		284.4	0.34755	0.57651	0.64358	0.74684			954.639	0.94454	0.9611	0.93662	0.96266
				284.2	0.44144	-0.04268		284.2	0.34814	0.57706	0.64434	0.74745			952.711	0.94567	0.96246	0.93834	0.96396
				284	0.44171	-0.03875		284	0.34873	0.57761	0.64509	0.74807			950.782	0.94663	0.96358	0.93964	0.96498
				283.8	0.43906	-0.0361		283.8	0.34931	0.57815	0.64583	0.74868			948.854	0.94736	0.96438	0.94044	0.96569
				283.6	0.4356	-0.03448		283.6	0.34991	0.57872	0.64659	0.74931			946.925	0.94783	0.96483	0.94081	0.96612
				283.4	0.43249	-0.03379		283.4	0.3505	0.57927	0.64734	0.74992			944.997	0.94811	0.96506	0.94094	0.96642
				283.2	0.42921	-0.03388		283.2	0.35111	0.57985	0.64812	0.75055			943.068	0.94837	0.96522	0.94106	0.96673
				283	0.42527	-0.03493		283	0.3517	0.58041	0.64889	0.75117			941.139	0.9487	0.96544	0.94132	0.96714
				282.8	0.4216	-0.03677		282.8	0.3523	0.58099	0.64967	0.75179			939.211	0.94913	0.96577	0.9417	0.96761
				282.6	0.41756	-0.03945		282.6	0.35289	0.58155	0.65045	0.7524			937.282	0.94965	0.96618	0.9421	0.96801
				282.4	0.41267	-0.04319		282.4	0.3535	0.58213	0.65124	0.75302			935.354	0.95021	0.96661	0.94235	0.96823
				282.2	0.40732	-0.0483		282.2	0.3541	0.5827	0.65204	0.75363			933.425	0.95076	0.96693	0.94223	0.96812
				282	0.40431	-0.055		282	0.35471	0.58328	0.65284	0.75426			931.497	0.95119	0.96709	0.94167	0.96761
				281.8	0.40422	-0.06323		281.8	0.35535	0.58387	0.65366	0.7549			929.568	0.95148	0.96706	0.94076	0.96675
				281.6	0.40577	-0.0723		281.6	0.356	0.58446	0.65449	0.75556			927.639	0.95162	0.96689	0.93965	0.96573
				281.4	0.40711	-0.08211		281.4	0.35668	0.58509	0.65533	0.75624			925.711	0.95156	0.96657	0.93851	0.96472
				281.2	0.40719	-0.09231		281.2	0.35737	0.58572	0.65619	0.75694			923.782	0.95122	0.96604	0.9375	0.96381
				281	0.40539	-0.1026		281	0.35806	0.58636	0.65703	0.75763			921.854	0.95051	0.96517	0.93668	0.96302
				280.8	0.40393	-0.11325		280.8	0.35876	0.58701	0.65789	0.75833			919.925	0.9494	0.96381	0.93594	0.96226
				280.6	0.40222	-0.12424		280.6	0.35946	0.58768	0.65875	0.75904			917.997	0.9479	0.96182	0.93497	0.96132
				280.4	0.39732	-0.13525		280.4	0.36014	0.58834	0.65959	0.75975			916.068	0.94603	0.95918	0.93345	0.95996
				280.2	0.38859	-0.14693		280.2	0.36083	0.58899	0.66044	0.76046			914.14	0.94391	0.95599	0.93123	0.95808
				280	0.37637	-0.15938		280	0.36152	0.58962	0.66127	0.76115			912.211	0.9418	0.95259	0.92853	0.95584
				279.8	0.36044	-0.17209		279.8	0.36222	0.59028	0.66214	0.76186			910.282	0.9401	0.94961	0.92597	0.95372
				279.6	0.34278	-0.18452		279.6	0.36292	0.59091	0.663	0.76255			908.354	0.93924	0.94786	0.92441	0.95238
				279.4	0.324	-0.19689		279.4	0.36362	0.59155	0.66387	0.76323			906.425	0.93953	0.9479	0.92461	0.9524
				279.2	0.30674	-0.20877		279.2	0.36432	0.5922	0.66474	0.76392			904.497	0.94102	0.94986	0.92687	0.95403
				279	0.29084	-0.22013		279	0.36501	0.59284	0.66561	0.76459			902.568	0.94348	0.95341	0.93093	0.95707
				278.8	0.27643	-0.23117		278.8	0.36571	0.59349	0.66649	0.76526			900.64	0.94648	0.95787	0.93598	0.96088
				278.6	0.26426	-0.2424		278.6	0.36641	0.59413	0.66737	0.76593			898.711	0.94949	0.96237	0.94104	0.96475
				278.4	0.25351	-0.2537		278.4	0.36712	0.59478	0.66826	0.76661			896.782	0.95208	0.96624	0.94539	0.96812
				278.2	0.24444	-0.26461		278.2	0.36784	0.59545	0.66916	0.76731			894.854	0.95406	0.9692	0.94865	0.97073
				278	0.23689	-0.2747		278	0.36858	0.59613	0.67008	0.76803			892.925	0.95535	0.97117	0.95064	0.97246
				277.8	0.2296	-0.28392		277.8	0.36931	0.59682	0.671	0.76875			890.997	0.95582	0.97205	0.95119	0.97322
				277.6	0.22034	-0.29259		277.6	0.37005	0.59751	0.67192	0.76948			889.068	0.95534	0.97177	0.9502	0.973
				277.4	0.20983	-0.30109		277.4	0.37081	0.59822	0.67286	0.77021			887.14	0.95387	0.97041	0.9477	0.97182
				277.2	0.19867	-0.30895		277.2	0.37157	0.59891	0.67379	0.77094			885.211	0.95142	0.96808	0.94367	0.96967
				277	0.18665	-0.31641		277	0.37234	0.59961	0.67472	0.77167			883.283	0.94803	0.9648	0.93791	0.96649
				276.8	0.17603	-0.32358		276.8	0.37311	0.60031	0.67564	0.77239			881.354	0.9438	0.96059	0.93007	0.962
				276.6	0.16744	-0.33027		276.6	0.37389	0.60101	0.67657	0.7731			879.425	0.93898	0.95548	0.91982	0.9558
				276.4	0.16166	-0.33626		276.4	0.3747	0.60171	0.6775	0.77382			877.497	0.93402	0.9498	0.90794	0.94823
				276.2	0.15869	-0.34079		276.2	0.37552	0.60242	0.67846	0.77454			875.568	0.9296	0.94443	0.89688	0.94086
				276	0.15749	-0.34396		276	0.37634	0.60312	0.67941	0.77525			873.64	0.92648	0.9405	0.88971	0.93577
				275.8	0.15607	-0.34675		275.8	0.3772	0.60384	0.6804	0.77599			871.711	0.92523	0.93892	0.88848	0.9344
				275.6	0.15304	-0.34913		275.6	0.37807	0.6046	0.68141	0.77674			869.783	0.926	0.93994	0.89338	0.93702
				275.4	0.14973	-0.35113		275.4	0.37897	0.60536	0.68244	0.77752			867.854	0.92849	0.94313	0.9028	0.94272
				275.2	0.14587	-0.35337		275.2	0.3799	0.60616	0.68351	0.77832			865.925	0.93208	0.94756	0.91397	0.94975
				275	0.1406	-0.35566		275	0.38085	0.60698	0.68458	0.77913			863.997	0.93611	0.95231	0.92409	0.95626
				274.8	0.13321	-0.35809		274.8	0.38184	0.60784	0.68569	0.77997			862.068	0.94021	0.95692	0.93184	0.96135
				274.6	0.12478	-0.36043		274.6	0.38288	0.60875	0.68683	0.78085			860.14	0.94427	0.96141	0.93781	0.96535
				274.4	0.1164	-0.36215		274.4	0.38393	0.60967	0.68796	0.78173			858.211	0.94817	0.96578	0.94297	0.96884
				274.2	0.10934	-0.36339		274.2	0.38503	0.61064	0.68914	0.78264			856.283	0.95165	0.9697	0.94751	0.97188
				274	0.10446	-0.36406		274	0.38617	0.61163	0.69033	0.78355			854.354	0.95438	0.97266	0.95098	0.97414
				273.8	0.10019	-0.36451		273.8	0.38738	0.61267	0.69156	0.78448			852.425	0.95613	0.97429	0.95296	0.97533
				273.6	0.09536	-0.36471		273.6	0.38865	0.61374	0.69283	0.78543			850.497	0.95696	0.97467	0.95352	0.9755
				273.4	0.0903	-0.36488		273.4	0.38996	0.61483	0.69412	0.78638			848.568	0.95718	0.97419	0.95313	0.97504
				273.2	0.08382	-0.36537		273.2	0.39135	0.61598	0.69547	0.78735			846.64	0.95725	0.97352	0.9525	0.97445
				273	0.07468	-0.36659		273	0.39279	0.61716	0.69684	0.78832			844.711	0.95759	0.97332	0.95237	0.97424
				272.8	0.06409	-0.36896		272.8	0.3943	0.61838	0.69825	0.78931			842.783	0.95846	0.97401	0.95317	0.97478
				272.6	0.05331	-0.37207		272.6	0.39583	0.61961	0.69966	0.79031			840.854	0.95987	0.97566	0.95495	0.97614
				272.4	0.0426	-0.3756		272.4	0.3974	0.62087	0.7011	0.79132			838.926	0.96165	0.97805	0.95743	0.97818
				272.2	0.03355	-0.37972		272.2	0.39902	0.62216	0.70254	0.79232			836.997	0.96357	0.98087	0.96024	0.98058
				272	0.02849	-0.38461		272	0.40065	0.62345	0.70399	0.79334			835.068	0.9654	0.98375	0.96302	0.98293
				271.8	0.02914	-0.39063		271.8	0.4023	0.62475	0.70543	0.79435			833.14	0.9669	0.9863	0.96542	0.98492
				271.6	0.03601	-0.39798		271.6	0.40391	0.62602	0.70683	0.79534			831.211	0.968	0.98831	0.96723	0.98641
				271.4	0.04876	-0.4069		271.4	0.40551	0.62727	0.70821	0.7963			829.283	0.96878	0.98979	0.96851	0.98744
				271.2	0.06566	-0.41701		271.2	0.40706	0.62849	0.70953	0.79724			827.354	0.96935	0.9908	0.96935	0.98809
				271	0.08629	-0.42806		271	0.40856	0.62966	0.71082	0.79815			825.426	0.96976	0.99134	0.96977	0.98843
				270.8	0.10897	-0.43982		270.8	0.41002	0.63079	0.71207	0.79903			823.497	0.97	0.99134	0.96977	0.98847
				270.6	0.13328	-0.45234		270.6	0.41144	0.63188	0.71329	0.79988			821.568	0.97001	0.99086	0.96933	0.98817
				270.4	0.15676	-0.46586		270.4	0.41282	0.63294	0.71448	0.80072			819.64	0.96982	0.99009	0.96858	0.98762
				270.2	0.17918	-0.48017		270.2	0.41418	0.63398	0.71566	0.80154			817.711	0.96952	0.98928	0.96775	0.98705
				270	0.19998	-0.49522		270	0.41551	0.635	0.71682	0.80235			815.783	0.96925	0.98865	0.96711	0.98671
				269.8	0.22019	-0.51112		269.8	0.41685	0.63602	0.71798	0.80315			813.854	0.96907	0.98838	0.96677	0.98662
				269.6	0.24006	-0.5279		269.6	0.4182	0.63703	0.71914	0.80395			811.926	0.96899	0.98851	0.96667	0.98673
				269.4	0.26081	-0.54506		269.4	0.41957	0.63806	0.72032	0.80476			809.997	0.96891	0.98883	0.96662	0.98692
				269.2	0.28313	-0.56166		269.2	0.42096	0.6391	0.72149	0.80557			808.069	0.96864	0.98905	0.96637	0.98695
				269	0.30477	-0.57746		269	0.42237	0.64017	0.72269	0.8064			806.14	0.96809	0.98902	0.96578	0.98669
				268.8	0.32463	-0.59268		268.8	0.4238	0.64127	0.7239	0.80723			804.211	0.96732	0.98869	0.96485	0.98611
				268.6	0.34205	-0.60702		268.6	0.42523	0.64238	0.7251	0.80805			802.283	0.9664	0.98802	0.96361	0.98532
				268.4	0.35627	-0.62116		268.4	0.4267	0.64352	0.72633	0.80888			800.354	0.9654	0.98698	0.9621	0.98438
				268.2	0.36559	-0.63514		268.2	0.42817	0.64465	0.72755	0.80969			798.426	0.9644	0.9856	0.96033	0.98329
				268	0.3674	-0.6487		268	0.42964	0.64579	0.72876	0.8105			796.497	0.96338	0.98391	0.95836	0.98205
				267.8	0.3616	-0.66177		267.8	0.43111	0.64692	0.72995	0.8113			794.569	0.96221	0.98186	0.95622	0.98064
				267.6	0.34901	-0.67331		267.6	0.43256	0.64803	0.73113	0.81207			792.64	0.96074	0.97948	0.95387	0.97901
				267.4	0.33291	-0.68277		267.4	0.434	0.64913	0.7323	0.81284			790.711	0.95894	0.97678	0.95123	0.97708
				267.2	0.31441	-0.69029		267.2	0.43543	0.65022	0.73345	0.81359			788.783	0.95676	0.97368	0.94814	0.97473
				267	0.29479	-0.69652		267	0.43683	0.65128	0.73458	0.81432			786.854	0.95413	0.97	0.94442	0.97185
				266.8	0.27525	-0.70212		266.8	0.43821	0.65231	0.7357	0.81502			784.926	0.95106	0.96562	0.93984	0.96838
				266.6	0.25837	-0.70695		266.6	0.43958	0.65333	0.7368	0.81572			782.997	0.94754	0.96035	0.93424	0.96416
				266.4	0.24529	-0.71062		266.4	0.44091	0.65431	0.73788	0.81638			781.069	0.94334	0.95392	0.92745	0.95896
				266.2	0.23419	-0.71347		266.2	0.44225	0.6553	0.73896	0.81705			779.14	0.93818	0.94608	0.91929	0.95254
				266	0.22544	-0.71596		266	0.44359	0.65627	0.74003	0.81769			777.211	0.93182	0.93667	0.90951	0.94471
				265.8	0.2181	-0.71723		265.8	0.44492	0.65723	0.74109	0.81834			775.283	0.92417	0.92554	0.89787	0.93536
				265.6	0.21166	-0.71741		265.6	0.44623	0.65818	0.74213	0.81897			773.354	0.91533	0.91272	0.88437	0.92461
				265.4	0.20491	-0.7161		265.4	0.44751	0.6591	0.74314	0.81958			771.426	0.90559	0.89861	0.86942	0.91283
				265.2	0.19595	-0.71286		265.2	0.44874	0.65999	0.7441	0.82017			769.497	0.89528	0.88377	0.85364	0.90046
				265	0.18603	-0.70789		265	0.44991	0.66084	0.74502	0.82073			767.569	0.88463	0.86856	0.83734	0.88773
				264.8	0.17654	-0.70096		264.8	0.45099	0.66164	0.7459	0.82125			765.64	0.87366	0.85304	0.82023	0.87441
				264.6	0.17008	-0.692		264.6	0.45202	0.6624	0.74674	0.82175			763.712	0.86254	0.83739	0.80185	0.8601
				264.4	0.16687	-0.68098		264.4	0.45298	0.66311	0.74754	0.82222			761.783	0.85189	0.82236	0.78253	0.84506
				264.2	0.16475	-0.66799		264.2	0.45389	0.66378	0.74832	0.82269			759.854	0.84284	0.80938	0.76409	0.83074
				264	0.1635	-0.6529		264	0.45475	0.66443	0.74907	0.82314			757.926	0.83656	0.80006	0.74942	0.81947
				263.8	0.16249	-0.63593		263.8	0.45558	0.66504	0.74982	0.82358			755.997	0.83365	0.79546	0.74111	0.81322
				263.6	0.15991	-0.61629		263.6	0.45641	0.66567	0.75058	0.82404			754.069	0.83392	0.79556	0.74019	0.81273
				263.4	0.15398	-0.59325		263.4	0.45722	0.66628	0.75133	0.82448			752.14	0.83673	0.79954	0.74601	0.81754
				263.2	0.14503	-0.56684		263.2	0.45805	0.66691	0.7521	0.82494			750.212	0.84153	0.80659	0.75693	0.82638
				263	0.13497	-0.5378		263	0.45893	0.66757	0.75291	0.82544			748.283	0.84805	0.81629	0.77111	0.83771
				262.8	0.12534	-0.5065		262.8	0.45985	0.66827	0.75375	0.82595			746.354	0.8563	0.82861	0.78714	0.85034
				262.6	0.11634	-0.47256		262.6	0.46081	0.66901	0.75463	0.8265			744.426	0.86637	0.84351	0.80418	0.86357
				262.4	0.10753	-0.43608		262.4	0.46181	0.66978	0.75553	0.82706			742.497	0.87794	0.86051	0.82169	0.87708
				262.2	0.10114	-0.39737		262.2	0.46283	0.67058	0.75644	0.82764			740.569	0.89025	0.8786	0.83919	0.89057
				262	0.09905	-0.35629		262	0.46389	0.6714	0.75739	0.82823			738.64	0.90231	0.89652	0.85622	0.90379
				261.8	0.10133	-0.31306		261.8	0.46495	0.67224	0.75833	0.82881			736.712	0.91341	0.91329	0.87263	0.9167
				261.6	0.10747	-0.26738		261.6	0.466	0.67307	0.75926	0.82938			734.783	0.92323	0.92845	0.88842	0.92926
				261.4	0.11485	-0.21961		261.4	0.46703	0.67388	0.76017	0.82994			732.854	0.9316	0.9417	0.90331	0.94114
				261.2	0.12341	-0.1702		261.2	0.468	0.67467	0.76105	0.83047			730.926	0.93837	0.95267	0.91655	0.95166
				261	0.13289	-0.11966		261	0.46894	0.67542	0.76191	0.83099			728.997	0.94293	0.96047	0.92658	0.95959
				260.8	0.14158	-0.06823		260.8	0.46981	0.67613	0.76273	0.83148			727.069	0.94533	0.96491	0.93247	0.96413
				260.6	0.15026	-0.01569		260.6	0.47064	0.67681	0.76353	0.83197			725.14	0.946	0.96641	0.93426	0.96538
				260.4	0.16071	0.03785		260.4	0.47142	0.67744	0.76432	0.83246			723.212	0.94548	0.96565	0.93283	0.96414
				260.2	0.17338	0.09201		260.2	0.47219	0.67806	0.76511	0.83295			721.283	0.94424	0.96353	0.92929	0.96138
				260	0.18813	0.14694		260	0.47293	0.67866	0.76589	0.83344			719.355	0.94241	0.96055	0.92434	0.95768
				259.8	0.20472	0.20229		259.8	0.47366	0.67927	0.76669	0.83394			717.426	0.9398	0.95655	0.91825	0.95319
				259.6	0.2215	0.25769		259.6	0.4744	0.67987	0.76749	0.83445			715.497	0.9357	0.95042	0.91056	0.94738
				259.4	0.23815	0.31191		259.4	0.47514	0.68048	0.7683	0.83497			713.569	0.92828	0.93961	0.89903	0.93829
				259.2	0.25553	0.36418		259.2	0.47589	0.6811	0.76912	0.83549			711.64	0.91551	0.92095	0.88012	0.92289
				259	0.27325	0.41471		259	0.47664	0.6817	0.76992	0.836			709.712	0.89492	0.89072	0.84929	0.8975
				258.8	0.29374	0.46374		258.8	0.47741	0.68233	0.77073	0.83652			707.783	0.86422	0.84542	0.8023	0.85871
				258.6	0.31668	0.51148		258.6	0.47817	0.68295	0.77153	0.83704			705.855	0.82218	0.78327	0.7364	0.80446
				258.4	0.34223	0.55774		258.4	0.47891	0.68356	0.77232	0.83754			703.926	0.77022	0.70652	0.65296	0.73623
				258.2	0.37122	0.60144		258.2	0.47964	0.68415	0.77309	0.83804			701.997	0.71539	0.62562	0.5621	0.66317
				258	0.40309	0.64134		258	0.48035	0.68474	0.77385	0.83853			700.069	0.67077	0.55975	0.48437	0.6028
				257.8	0.43777	0.67744		257.8	0.48102	0.68532	0.7746	0.83902			698.14	0.64981	0.52874	0.44315	0.57361
				257.6	0.47319	0.71003		257.6	0.48168	0.68588	0.77534	0.83951			696.212	0.65869	0.54181	0.45124	0.58448
				257.4	0.50847	0.7393		257.4	0.48229	0.6864	0.77606	0.83997			694.283	0.69404	0.59426	0.50497	0.63109
				257.2	0.54359	0.7649		257.2	0.48288	0.68691	0.77678	0.84043			692.355	0.7452	0.67054	0.58774	0.69914
				257	0.57736	0.78644		257	0.48345	0.6874	0.77749	0.84088			690.426	0.79807	0.74972	0.67653	0.76973
				256.8	0.60673	0.80383		256.8	0.484	0.68787	0.7782	0.84133			688.498	0.84014	0.81313	0.75015	0.82627
				256.6	0.63015	0.8176		256.6	0.48456	0.68834	0.77892	0.84177			686.569	0.86607	0.85268	0.79809	0.86171
				256.4	0.64637	0.8277		256.4	0.48512	0.68881	0.77965	0.84222			684.64	0.87911	0.87318	0.82384	0.88028
				256.2	0.65454	0.83459		256.2	0.48567	0.68926	0.78036	0.84265			682.712	0.88577	0.88442	0.83814	0.89082
				256	0.65674	0.83793		256	0.48623	0.68971	0.78107	0.84307			680.783	0.89005	0.89228	0.84862	0.89899
				255.8	0.65452	0.83797		255.8	0.48678	0.69015	0.78177	0.84349			678.855	0.8927	0.89786	0.85724	0.90599
				255.6	0.64997	0.8346		255.6	0.48733	0.69059	0.78245	0.84389			676.926	0.89442	0.90198	0.86419	0.91159
				255.4	0.64662	0.82832		255.4	0.48786	0.69102	0.78314	0.84428			674.998	0.89862	0.90982	0.87115	0.91698
				255.2	0.64653	0.81921		255.2	0.48838	0.69142	0.78381	0.84466			673.069	0.90416	0.91732	0.87868	0.92135
				255	0.65019	0.80773		255	0.48889	0.69183	0.78448	0.84504			671.14	0.90973	0.92391	0.88613	0.92575
				254.8	0.65638	0.79424		254.8	0.48938	0.69222	0.78514	0.84541			669.212	0.91405	0.92934	0.89233	0.93011
				254.6	0.66463	0.7786		254.6	0.48985	0.6926	0.78578	0.84577			667.283	0.91672	0.93332	0.89704	0.93422
				254.4	0.67327	0.76118		254.4	0.49032	0.69297	0.7864	0.84611			665.355	0.91741	0.93513	0.90028	0.93795
				254.2	0.68119	0.74199		254.2	0.49078	0.69333	0.78704	0.84646			663.426	0.91603	0.93452	0.90189	0.94093
				254	0.68541	0.72122		254	0.49123	0.69366	0.78766	0.84678			661.498	0.9143	0.93379	0.90261	0.94318
				253.8	0.68275	0.69927		253.8	0.4917	0.69401	0.7883	0.84711			659.569	0.91519	0.93687	0.90432	0.94563
				253.6	0.67295	0.67684		253.6	0.49218	0.69435	0.78894	0.84742			657.64	0.91688	0.9391	0.90704	0.94724
				253.4	0.65706	0.65389		253.4	0.49267	0.6947	0.7896	0.84774			655.712	0.91878	0.94167	0.90985	0.94905
				253.2	0.63751	0.62984		253.2	0.49319	0.69508	0.79027	0.84808			653.783	0.92012	0.94416	0.9119	0.9507
				253	0.61612	0.60554		253	0.49374	0.69546	0.79094	0.84842			651.855	0.92089	0.94587	0.9135	0.95211
				252.8	0.59162	0.58202		252.8	0.49431	0.69586	0.79163	0.84874			649.926	0.92138	0.94697	0.91491	0.95344
				252.6	0.56559	0.55948		252.6	0.4949	0.69627	0.79232	0.84905			647.998	0.92204	0.94836	0.91618	0.95477
				252.4	0.54078	0.53883		252.4	0.49552	0.69668	0.793	0.84935			646.069	0.92293	0.95006	0.91736	0.9561
				252.2	0.51585	0.51925		252.2	0.49616	0.69709	0.79368	0.84963			644.141	0.92367	0.95135	0.91844	0.95736
				252	0.48846	0.50049		252	0.49681	0.69751	0.79437	0.84991			642.212	0.92422	0.95222	0.91935	0.95849
				251.8	0.45915	0.48315		251.8	0.49744	0.6979	0.79503	0.85016			640.283	0.92484	0.95323	0.91998	0.95946
				251.6	0.4275	0.467		251.6	0.49806	0.69827	0.79566	0.85038			638.355	0.92537	0.95417	0.92026	0.96018
				251.4	0.39739	0.4512		251.4	0.49865	0.69862	0.79627	0.85058			636.426	0.92558	0.95455	0.92022	0.9606
				251.2	0.37127	0.43599		251.2	0.49923	0.69896	0.79687	0.85076			634.498	0.9255	0.95448	0.91991	0.96067
				251	0.35093	0.42102		251	0.49977	0.69928	0.79746	0.85091			632.569	0.92528	0.95421	0.9194	0.96044
				250.8	0.33832	0.40673		250.8	0.50031	0.69959	0.79804	0.85107			630.641	0.92493	0.95368	0.91876	0.96004
				250.6	0.33152	0.39255		250.6	0.50082	0.69988	0.79859	0.85121			628.712	0.92448	0.95292	0.91806	0.95959
				250.4	0.32793	0.37863		250.4	0.50131	0.70016	0.79913	0.85133			626.783	0.92396	0.95205	0.91718	0.95907
				250.2	0.3261	0.36542		250.2	0.5018	0.70042	0.79965	0.85142			624.855	0.92323	0.95106	0.91609	0.95835
				250	0.32225	0.35426		250	0.5023	0.70068	0.80018	0.85152			622.926	0.92234	0.95008	0.91502	0.95753
				249.8	0.31592	0.34578		249.8	0.50277	0.70092	0.80068	0.85159			620.998	0.92163	0.94965	0.91446	0.957
				249.6	0.30737	0.34064		249.6	0.50325	0.70115	0.80117	0.85148			619.069	0.92147	0.95015	0.9147	0.95709
				249.4	0.29632	0.3379		249.4	0.50373	0.70136	0.80165	0.85127			617.141	0.92201	0.95161	0.91575	0.9579
				249.2	0.28352	0.33742		249.2	0.50421	0.70157	0.80213	0.85107			615.212	0.92312	0.95376	0.91743	0.95927
				249	0.26895	0.33866		249	0.50469	0.70179	0.8026	0.85086			613.284	0.92446	0.95612	0.91931	0.96081
				248.8	0.25271	0.34245		248.8	0.50517	0.70201	0.80307	0.85065			611.355	0.92559	0.95811	0.92084	0.96204
				248.6	0.23966	0.349		248.6	0.50565	0.70224	0.80354	0.85044			609.426	0.92633	0.95931	0.92175	0.96271
				248.4	0.23033	0.35745		248.4	0.50613	0.70246	0.80399	0.85023			607.498	0.92671	0.95982	0.92216	0.96295
				248.2	0.22527	0.36712		248.2	0.50662	0.70267	0.80444	0.85002			605.569	0.92679	0.95997	0.92219	0.96305
				248	0.2244	0.3776		248	0.5071	0.70288	0.8049	0.8498			603.641	0.92665	0.95997	0.92193	0.96319
				247.8	0.22536	0.3889		247.8	0.50761	0.7031	0.80537	0.8496			601.712	0.92637	0.95981	0.92148	0.96331
				247.6	0.22567	0.40163		247.6	0.50814	0.70333	0.80574	0.8494			599.784	0.92596	0.95937	0.92095	0.96325
				247.4	0.2266	0.41502		247.4	0.50868	0.70356	0.80595	0.84919			597.855	0.9254	0.95869	0.92028	0.96287
				247.2	0.22629	0.42869		247.2	0.50925	0.70381	0.80616	0.849			595.926	0.92478	0.95788	0.91942	0.96221
				247	0.22428	0.44153		247	0.50984	0.70407	0.80639	0.8488			593.998	0.92422	0.95701	0.91841	0.96139
				246.8	0.21934	0.45316		246.8	0.51045	0.70434	0.80663	0.84861			592.069	0.92372	0.9561	0.91733	0.96053
				246.6	0.21391	0.46387		246.6	0.51108	0.70462	0.80688	0.84843			590.141	0.92317	0.95519	0.9162	0.95968
				246.4	0.2087	0.47278		246.4	0.51172	0.70491	0.80716	0.84825			588.212	0.92246	0.95419	0.91501	0.95884
				246.2	0.20308	0.47992		246.2	0.51237	0.7052	0.80743	0.84804			586.284	0.9215	0.95295	0.91368	0.9579
				246	0.19835	0.48482		246	0.51302	0.70549	0.80772	0.84784			584.355	0.92028	0.95128	0.91211	0.95669
				245.8	0.19593	0.48683		245.8	0.51367	0.70578	0.80801	0.84762			582.426	0.91884	0.94913	0.91011	0.95517
				245.6	0.19499	0.48562		245.6	0.51431	0.70605	0.80829	0.84739			580.498	0.91715	0.94655	0.90742	0.95327
				245.4	0.19723	0.48134		245.4	0.51495	0.70632	0.80856	0.84716			578.569	0.9152	0.94354	0.90394	0.95083
				245.2	0.20149	0.47385		245.2	0.51559	0.70658	0.80882	0.84692			576.641	0.91308	0.9403	0.90004	0.94792
				245	0.20581	0.46267		245	0.51622	0.70683	0.80908	0.84667			574.712	0.9109	0.93706	0.8962	0.94484
				244.8	0.20745	0.44812		244.8	0.51683	0.70705	0.80933	0.8464			572.784	0.9087	0.93382	0.89254	0.94185
				244.6	0.20481	0.4296		244.6	0.51744	0.70727	0.80959	0.84614			570.855	0.90651	0.93046	0.88896	0.939
				244.4	0.19599	0.40688		244.4	0.51803	0.70747	0.80985	0.84587			568.927	0.90434	0.92701	0.88546	0.93626
				244.2	0.1786	0.37901		244.2	0.51864	0.70768	0.81011	0.84561			566.998	0.90214	0.92349	0.88195	0.9336
				244	0.15342	0.34583		244	0.51923	0.70788	0.81036	0.84534			565.069	0.89983	0.91991	0.87817	0.93081
				243.8	0.12264	0.30848		243.8	0.51986	0.70807	0.81064	0.84509			563.141	0.89742	0.9162	0.87409	0.92771
				243.6	0.08762	0.2671		243.6	0.52049	0.70815	0.81091	0.84483			561.212	0.89481	0.91242	0.86988	0.9243
				243.4	0.05016	0.22177		243.4	0.52113	0.70809	0.81121	0.84459			559.284	0.89187	0.90855	0.86554	0.92074
				243.2	0.01288	0.17292		243.2	0.52179	0.70804	0.81152	0.84435			557.355	0.88867	0.90441	0.86093	0.91716
				243	-0.02384	0.12065		243	0.52247	0.70801	0.81184	0.84412			555.427	0.88553	0.90001	0.85605	0.91373
				242.8	-0.06008	0.0651		242.8	0.52316	0.70798	0.81216	0.84388			553.498	0.8826	0.89559	0.85097	0.91043
				242.6	-0.0968	0.00765		242.6	0.52387	0.70796	0.81249	0.84366			551.569	0.87962	0.89113	0.84546	0.90683
				242.4	-0.13481	-0.05127		242.4	0.52459	0.70795	0.81284	0.84343			549.641	0.87628	0.88616	0.83914	0.90243
				242.2	-0.17175	-0.11091		242.2	0.52534	0.70795	0.8132	0.84322			547.712	0.87238	0.8802	0.83187	0.89698
				242	-0.20951	-0.17002		242	0.5261	0.70798	0.81359	0.84301			545.784	0.86791	0.87339	0.82388	0.89068
				241.8	-0.24812	-0.22765		241.8	0.52688	0.70803	0.814	0.84281			543.855	0.8633	0.86665	0.81585	0.8843
				241.6	-0.28762	-0.28354		241.6	0.52769	0.70809	0.81444	0.84262			541.927	0.8595	0.86126	0.80904	0.87908
				241.4	-0.33046	-0.33734		241.4	0.5285	0.70816	0.81489	0.84243			539.998	0.85755	0.85863	0.80518	0.87661
				241.2	-0.37389	-0.38824		241.2	0.52933	0.70827	0.81536	0.84226			538.069	0.85806	0.85996	0.80569	0.87801
				241	-0.42113	-0.4367		241	0.53018	0.70838	0.81585	0.8421			536.141	0.86097	0.86552	0.81085	0.88324
				240.8	-0.4747	-0.48273		240.8	0.53105	0.70852	0.81637	0.84196			534.212	0.86575	0.87437	0.81971	0.89128
				240.6	-0.53681	-0.52531		240.6	0.53194	0.70867	0.8169	0.84182			532.284	0.87164	0.88493	0.83075	0.90078
				240.4	-0.60808	-0.56385		240.4	0.53285	0.70885	0.81747	0.84169			530.355	0.87777	0.89578	0.84232	0.91043
				240.2	-0.688	-0.5996		240.2	0.53379	0.70905	0.81804	0.84157			528.427	0.88343	0.90589	0.85294	0.91917
				240	-0.77199	-0.63145		240	0.53474	0.70928	0.81863	0.84147			526.498	0.88822	0.91456	0.86171	0.92622
				239.8	-0.8605	-0.6591		239.8	0.53569	0.70953	0.81923	0.84137			524.57	0.89204	0.9215	0.86854	0.93143
				239.6	-0.94703	-0.68293		239.6	0.53654	0.70981	0.81985	0.8413			522.641	0.8949	0.92693	0.87379	0.93528
				239.4	-1.02746	-0.70519		239.4	0.5374	0.7101	0.82047	0.84123			520.712	0.89697	0.93111	0.87762	0.93819
				239.2	-1.10044	-0.72584		239.2	0.53828	0.71044	0.82114	0.84119			518.784	0.89856	0.93409	0.88022	0.94018
				239	-1.16734	-0.74502		239	0.53916	0.71079	0.82182	0.84116			516.855	0.8999	0.936	0.88197	0.94131
				238.8	-1.23132	-0.76256		238.8	0.54006	0.71117	0.82254	0.84114			514.927	0.90111	0.93722	0.88324	0.9421
				238.6	-1.29362	-0.77807		238.6	0.54099	0.71156	0.82327	0.84113			512.998	0.90219	0.93819	0.88429	0.94299
				238.4	-1.35368	-0.79338		238.4	0.54194	0.71197	0.82402	0.84112			511.07	0.90322	0.93923	0.88547	0.94405
				238.2	-1.41974	-0.80978		238.2	0.5429	0.71242	0.8248	0.84113			509.141	0.90437	0.94065	0.88718	0.94549
				238	-1.49633	-0.82559		238	0.54388	0.71286	0.8256	0.84114			507.212	0.90573	0.94254	0.88943	0.94746
				237.8	-1.58673	-0.84031		237.8	0.54491	0.71336	0.82645	0.84119			505.284	0.9071	0.94454	0.89167	0.94959
				237.6	-1.68656	-0.85459		237.6	0.54597	0.7139	0.82733	0.84128			503.355	0.90815	0.9461	0.89342	0.95129
				237.4	-1.7896	-0.86856		237.4	0.54707	0.71449	0.82825	0.84141			501.427	0.90874	0.94695	0.89455	0.9524
				237.2	-1.89138	-0.88389		237.2	0.54809	0.71513	0.82921	0.84157			499.498	0.90886	0.94726	0.89509	0.95303
				237	-1.99447	-0.90038		237	0.54912	0.71584	0.83022	0.84178			497.57	0.90858	0.94743	0.89519	0.95327
				236.8	-2.09443	-0.91742		236.8	0.5501	0.71657	0.83126	0.84201			495.641	0.90818	0.94786	0.89521	0.95347
				236.6	-2.18944	-0.93523		236.6	0.55114	0.71738	0.83235	0.84228			493.712	0.90809	0.94866	0.89536	0.95401
				236.4	-2.2787	-0.95426		236.4	0.55221	0.71821	0.83346	0.84257			491.784	0.90825	0.94941	0.89531	0.95458
				236.2	-2.36089	-0.97534		236.2	0.55335	0.71911	0.83462	0.8429			489.855	0.90812	0.9497	0.89467	0.95452
				236	-2.43611	-0.99977		236	0.55454	0.72006	0.83581	0.84325			487.927	0.90735	0.94954	0.89364	0.95399
				235.8	-2.50261	-1.02662		235.8	0.55578	0.72104	0.83705	0.84363			485.998	0.90611	0.94898	0.89253	0.95364
				235.6	-2.56285	-1.05543		235.6	0.55706	0.72207	0.83833	0.84403			484.07	0.90456	0.94807	0.89136	0.95363
				235.4	-2.62019	-1.0874		235.4	0.55838	0.72314	0.83964	0.84445			482.141	0.90285	0.94714	0.89013	0.95372
				235.2	-2.67443	-1.12329		235.2	0.55975	0.72424	0.84098	0.84489			480.213	0.90124	0.94649	0.88882	0.95386
				235	-2.72759	-1.16276		235	0.56118	0.72538	0.84237	0.84536			478.284	0.89997	0.94588	0.88727	0.95386
				234.8	-2.78308	-1.20633		234.8	0.56266	0.72659	0.8438	0.84585			476.355	0.89898	0.94486	0.8854	0.95316
				234.6	-2.84162	-1.25329		234.6	0.56422	0.72785	0.84528	0.84638			474.427	0.89791	0.94342	0.88342	0.95138
				234.4	-2.90772	-1.30362		234.4	0.56584	0.72917	0.84681	0.84694			472.498	0.89656	0.94177	0.88174	0.94885
				234.2	-2.98202	-1.35853		234.2	0.56751	0.73054	0.84839	0.84752			470.57	0.89526	0.94011	0.8806	0.94632
				234	-3.06318	-1.41838		234	0.56926	0.73199	0.85003	0.84813			468.641	0.89439	0.93888	0.88	0.94445
				233.8	-3.15206	-1.48255		233.8	0.5711	0.73351	0.85172	0.84879			466.713	0.89409	0.93872	0.8798	0.94357
				233.6	-3.25187	-1.55077		233.6	0.573	0.73508	0.85345	0.84946			464.784	0.89433	0.93964	0.8798	0.94373
				233.4	-3.3578	-1.62189		233.4	0.57501	0.73675	0.85525	0.85019			462.855	0.89503	0.94073	0.87996	0.94481
				233.2	-3.46989	-1.69648		233.2	0.57708	0.73848	0.8571	0.85093			460.927	0.89571	0.94105	0.87997	0.94632
				233	-3.58682	-1.77551		233	0.57926	0.74029	0.859	0.85171			458.998	0.89547	0.94016	0.8792	0.94718
				232.8	-3.70931	-1.85856		232.8	0.5815	0.74217	0.86095	0.85251			457.07	0.89397	0.93824	0.87778	0.94661
				232.6	-3.83279	-1.94622		232.6	0.58385	0.74413	0.86295	0.85334			455.141	0.89397	0.93824	0.87778	0.94661
				232.4	-3.95291	-2.03905		232.4	0.58627	0.74616	0.865	0.85418			453.213	0.89397	0.93824	0.87778	0.94661
				232.2	-4.06661	-2.13802		232.2	0.58881	0.7483	0.86711	0.85504			451.284	0.89397	0.93824	0.87778	0.94661
				232	-4.17725	-2.24384		232	0.59146	0.75053	0.86927	0.85594			449.356	0.89397	0.93824	0.87778	0.94661
				231.8	-4.28224	-2.35417		231.8	0.59423	0.75287	0.87153	0.85689
				231.6	-4.38118	-2.46793		231.6	0.59718	0.75535	0.8739	0.8579
				231.4	-4.47233	-2.5833		231.4	0.60027	0.75793	0.87633	0.85894
				231.2	-4.56308	-2.69973		231.2	0.60353	0.76065	0.87886	0.86003
				231	-4.65798	-2.81758		231	0.60699	0.76354	0.88149	0.86118
				230.8	-4.75851	-2.93619		230.8	0.61064	0.76657	0.88421	0.86237
				230.6	-4.85658	-3.05461		230.6	0.61451	0.76976	0.88702	0.86361
				230.4	-4.95116	-3.17374		230.4	0.61861	0.77314	0.88993	0.86491
				230.2	-5.04258	-3.29386		230.2	0.62295	0.77671	0.89296	0.86627
				230	-5.12813	-3.4134		230	0.62756	0.78048	0.89611	0.8677
				229.8	-5.20181	-3.53185		229.8	0.63246	0.78448	0.89938	0.8692
				229.6	-5.25591	-3.65027		229.6	0.63765	0.78868	0.90275	0.87073
				229.4	-5.28801	-3.76866		229.4	0.64317	0.79311	0.90625	0.87233
				229.2	-5.3041	-3.88787		229.2	0.64903	0.79775	0.90987	0.87396
				229	-5.30493	-4.00461		229	0.65527	0.80263	0.91363	0.87563
				228.8	-5.28791	-4.11706		228.8	0.66188	0.80774	0.91749	0.87731
				228.6	-5.2574	-4.22747		228.6	0.66891	0.8131	0.92148	0.87903
				228.4	-5.21782	-4.33737		228.4	0.67639	0.81873	0.92559	0.88078
				228.2	-5.17252	-4.44412		228.2	0.68436	0.82466	0.92983	0.88258
				228	-5.12876	-4.54896		228	0.69281	0.83084	0.93418	0.88438
				227.8	-5.09053	-4.64968		227.8	0.7018	0.83732	0.93865	0.88622
				227.6	-5.06376	-4.74623		227.6	0.71134	0.84409	0.94323	0.88807
				227.4	-5.05567	-4.83706		227.4	0.72142	0.85114	0.9479	0.88994
				227.2	-5.05894	-4.92057		227.2	0.7321	0.85849	0.9527	0.89182
				227	-5.06606	-4.9955		227	0.74338	0.86613	0.95757	0.89369
				226.8	-5.07224	-5.06244		226.8	0.75527	0.87405	0.96255	0.89557
				226.6	-5.07603	-5.12109		226.6	0.76773	0.88224	0.96759	0.89743
				226.4	-5.07284	-5.17151		226.4	0.78079	0.89069	0.9727	0.89926
				226.2	-5.06737	-5.21345		226.2	0.79442	0.8994	0.97787	0.90107
				226	-5.06188	-5.24712		226	0.80861	0.90835	0.98308	0.90285
				225.8	-5.04939	-5.27011		225.8	0.82333	0.91751	0.98833	0.90459
				225.6	-5.03247	-5.28426		225.6	0.83855	0.92686	0.99362	0.9063
				225.4	-5.01681	-5.28985		225.4	0.85424	0.93638	0.99893	0.90796
				225.2	-5.00614	-5.28988		225.2	0.87038	0.94606	1.00426	0.90959
				225	-5.00898	-5.28423		225	0.8869	0.95586	1.0096	0.91117
				224.8	-5.0225	-5.27244		224.8	0.90376	0.96578	1.01492	0.91271
				224.6	-5.04297	-5.25403		224.6	0.92092	0.97576	1.02021	0.91419
				224.4	-5.0564	-5.22753		224.4	0.93831	0.98581	1.02547	0.91563
				224.2	-5.052	-5.19345		224.2	0.95592	0.99591	1.03069	0.91703
				224	-5.01973	-5.15349		224	0.97366	1.00601	1.03585	0.91837
				223.8	-4.96029	-5.10822		223.8	0.9915	1.01611	1.04094	0.91967
				223.6	-4.88153	-5.05738		223.6	1.00938	1.02616	1.04596	0.92093
				223.4	-4.79589	-5.00332		223.4	1.02722	1.03617	1.05089	0.92211
				223.2	-4.69895	-4.94516		223.2	1.04394	1.04612	1.05576	0.92324
				223	-4.59028	-4.88502		223	1.06065	1.05598	1.06054	0.9243
				222.8	-4.4822	-4.82017		222.8	1.07736	1.06577	1.06525	0.92529
				222.6	-4.38064	-4.74704		222.6	1.09409	1.07551	1.06989	0.92624
				222.4	-4.28829	-4.6666		222.4	1.1108	1.08517	1.07445	0.92714
				222.2	-4.21237	-4.57883		222.2	1.1275	1.09456	1.07891	0.92796
				222	-4.15283	-4.4827		222	1.14399	1.1029	1.08331	0.92873
				221.8	-4.10933	-4.3772		221.8	1.15936	1.11084	1.08748	0.92942
				221.6	-4.07565	-4.26106		221.6	1.17398	1.11813	1.09106	0.93002
				221.4	-4.0447	-4.13441		221.4	1.1887	1.1254	1.09397	0.93056
				221.2	-4.01571	-4.00122		221.2	1.20352	1.13268	1.09666	0.93106
				221	-4.00033	-3.86199		221	1.21846	1.13998	1.09934	0.93153
				220.8	-4.01227	-3.71791		220.8	1.23369	1.14748	1.10217	0.93218
				220.6	-4.04721	-3.57234		220.6	1.24896	1.15494	1.10495	0.93278
				220.4	-4.09308	-3.42739		220.4	1.2642	1.16232	1.10764	0.9333
				220.2	-4.15476	-3.28126		220.2	1.27941	1.16963	1.11026	0.93377
				220	-4.23138	-3.13308		220	1.29451	1.17683	1.1128	0.93417
				219.8	-4.32473	-2.9851		219.8	1.3095	1.18392	1.11525	0.93452
				219.6	-4.42592	-2.83761		219.6	1.32433	1.19088	1.11762	0.93481
				219.4	-4.53698	-2.69215		219.4	1.33897	1.19771	1.11991	0.93505
				219.2	-4.65589	-2.54729		219.2	1.3534	1.20441	1.12212	0.93526
				219	-4.77812	-2.40521		219	1.36758	1.21097	1.12426	0.93542
				218.8	-4.90409	-2.26964		218.8	1.38148	1.21738	1.12633	0.93556
				218.6	-5.04111	-2.13835		218.6	1.39509	1.22363	1.12833	0.93566
				218.4	-5.18768	-2.01154		218.4	1.40841	1.22974	1.13025	0.93574
				218.2	-5.35522	-1.8896		218.2	1.42144	1.2357	1.13211	0.9358
				218	-5.54949	-1.77571		218	1.43418	1.24152	1.13391	0.93586
				217.8	-5.74726	-1.67478		217.8	1.44662	1.24721	1.13566	0.93591
				217.6	-5.9316	-1.58695		217.6	1.45877	1.25277	1.13735	0.93596
				217.4	-6.11022	-1.50821		217.4	1.47068	1.25825	1.13902	0.93601
				217.2	-6.27429	-1.43667		217.2	1.48235	1.26364	1.14065	0.93608
				217	-6.41497	-1.372		217	1.49377	1.26893	1.14222	0.93612
				216.8	-6.51728	-1.31483		216.8	1.50498	1.27413	1.14376	0.93615
				216.6	-6.58243	-1.26659		216.6	1.516	1.27925	1.14526	0.93615
				216.4	-6.61366	-1.23287		216.4	1.52682	1.2843	1.14674	0.93617
				216.2	-6.62437	-1.21401		216.2	1.53746	1.28927	1.14818	0.93617
				216	-6.6109	-1.21012		216	1.54792	1.29419	1.14961	0.93618
				215.8	-6.58895	-1.21522		215.8	1.55824	1.29903	1.15103	0.93619
				215.6	-6.56888	-1.22748		215.6	1.56838	1.3038	1.15243	0.93617
				215.4	-6.5569	-1.24755		215.4	1.57838	1.3085	1.1538	0.93613
				215.2	-6.54639	-1.27163		215.2	1.58819	1.31311	1.15511	0.93605
				215	-6.52796	-1.30166		215	1.59781	1.31763	1.15637	0.93581
				214.8	-6.49479	-1.33698		214.8	1.60726	1.32206	1.15754	0.93505
				214.6	-6.4462	-1.37725		214.6	1.61651	1.32638	1.15862	0.93412
				214.4	-6.37206	-1.42523		214.4	1.62548	1.33053	1.15958	0.93308
				214.2	-6.26115	-1.48635		214.2	1.63421	1.33453	1.16041	0.93193
				214	-6.12216	-1.56051		214	1.64266	1.33834	1.1611	0.93066
				213.8	-5.98158	-1.65019		213.8	1.65076	1.34194	1.16163	0.92922
				213.6	-5.85721	-1.75497		213.6	1.65849	1.34528	1.16195	0.9276
				213.4	-5.73335	-1.8771		213.4	1.66582	1.34836	1.16206	0.92577
				213.2	-5.58704	-2.01789		213.2	1.67271	1.35115	1.16193	0.92371
				213	-5.45689	-2.17125		213	1.67906	1.35357	1.16148	0.92134
				212.8	-5.36056	-2.33018		212.8	1.68491	1.35561	1.16072	0.91865
				212.6	-5.27116	-2.49672		212.6	1.69013	1.35721	1.15957	0.91557
				212.4	-5.16641	-2.67893		212.4	1.69463	1.3583	1.158	0.91204
				212.2	-5.07822	-2.86626		212.2	1.69837	1.35882	1.15591	0.90799
				212	-4.98786	-3.04964		212	1.70126	1.35868	1.15324	0.90335
				211.8	-4.86808	-3.22592		211.8	1.70321	1.35781	1.14989	0.89801
				211.6	-4.66271	-3.38626		211.6	1.70412	1.3561	1.14575	0.89188
				211.4	-4.41667	-3.52027		211.4	1.70379	1.3534	1.14069	0.8848
				211.2	-4.11854	-3.61479		211.2	1.70212	1.34965	1.13462	0.87671
				211	-3.83423	-3.66772		211	1.69891	1.34467	1.12737	0.86743
				210.8	-3.60487	-3.68593		210.8	1.69389	1.33824	1.11874	0.85675
				210.6	-3.30215	-3.67196		210.6	1.68689	1.33017	1.10854	0.84448
				210.4	-2.89961	-3.63291		210.4	1.67753	1.32025	1.09658	0.83043
				210.2	-2.41989	-3.56865		210.2	1.66544	1.3082	1.08261	0.81437
				210	-1.69909	-3.47192		210	1.64681	1.29372	1.06639	0.79604
				209.8	-0.62831	-3.33294		209.8	1.62374	1.27652	1.04769	0.77522
				209.6	0.81858	-3.15984		209.6	1.59637	1.25627	1.02628	0.75169
				209.4	2.61159	-2.94681		209.4	1.55138	1.23281	1.00204	0.72539
				209.2	4.74469	-2.68759		209.2	1.47912	1.206	0.9751	0.69643
				209	7.17704	-2.3891		209	1.38649	1.17382	0.94575	0.66522
				208.8	9.81457	-2.04844		208.8	1.29002	1.13573	0.91439	0.63231
				208.6	12.4837	-1.65193		208.6	1.20455	1.08377	0.88166	0.59848
				208.4	15.0653	-1.18682		208.4	1.14054	1.02307	0.84823	0.56484
				208.2	17.416	-0.64849		208.2	1.0936	0.95744	0.81095	0.53257
				208	19.451	-0.02933		208	1.0563	0.90074	0.77275	0.5028
				207.8	21.1714	0.66954		207.8	1.02588	0.86549	0.72767	0.47952
				207.6	22.5018	1.44344		207.6	1.00016	0.84454	0.67036	0.45949
				207.4	23.465	2.29109		207.4	0.97489	0.82744	0.62209	0.43697
				207.2	24.2163	3.21953		207.2	0.94519	0.81149	0.58858	0.4138
				207	24.8151	4.22107		207	0.91119	0.79743	0.56998	0.3897
				206.8	25.3255	5.29058		206.8	0.88549	0.78423	0.55945	0.35315
				206.6	25.7433	6.41733		206.6	0.8632	0.77143	0.55154	0.31814
				206.4	26.1069	7.57589		206.4	0.84084	0.75812	0.54351	0.30225
				206.2	26.4201	8.75524		206.2	0.81887	0.74511	0.5359	0.29763
				206	26.6928	9.94158		206	0.79734	0.73252	0.52875	0.2912
				205.8	26.9049	11.1285		205.8	0.77591	0.72007	0.52177	0.27622
				205.6	27.0108	12.3102		205.6	0.75395	0.7071	0.51429	0.26497
				205.4	27.0001	13.4678		205.4	0.73203	0.69417	0.50688	0.26135
				205.2	26.8203	14.5889		205.2	0.70967	0.6808	0.49906	0.25958
				205	26.3936	15.6597		205	0.68679	0.66688	0.49075	0.25775
				204.8	25.7691	16.6669		204.8	0.66342	0.65252	0.48204	0.25562
				204.6	24.9741	17.6074		204.6	0.644	0.6421	0.47735	0.25755
				204.4	24.0733	18.4747		204.4	0.6207	0.62782	0.46883	0.25573
				204.2	23.1356	19.2849		204.2	0.58512	0.60129	0.44808	0.24175
				204	22.1828	20.0597		204	0.54669	0.57189	0.42448	0.22499
				203.8	21.2341	20.7922		203.8	0.50797	0.54217	0.40058	0.20801
				203.6	20.3366	21.4877		203.6	0.46944	0.5126	0.37687	0.19129
				203.4	19.439	22.1373		203.4	0.43118	0.48328	0.35347	0.17493
				203.2	18.552	22.7337		203.2	0.39335	0.45431	0.33044	0.159
				203	17.7538	23.2862		203	0.35609	0.42577	0.30788	0.14362
				202.8	16.9771	23.7702		202.8	0.31946	0.39773	0.28584	0.12882
				202.6	16.3174	24.1781		202.6	0.28371	0.37035	0.26449	0.11476
				202.4	15.7899	24.5212		202.4	0.24895	0.34376	0.24396	0.10158
				202.2	15.2839	24.8057		202.2	0.21545	0.31813	0.22438	0.08942
				202	14.8648	25.0315		202	0.18351	0.29366	0.20591	0.07845
				201.8	14.4592	25.1739		201.8	0.15361	0.27057	0.18878	0.06888
				201.6	13.8926	25.2062		201.6	0.1316	0.24915	0.17323	0.06092
				201.4	13.1116	25.1227		201.4	0.10963	0.22971	0.15943	0.05481
				201.2	12.0376	24.9284		201.2	0.09499	0.21254	0.14765	0.05072
				201	10.6189	24.6389		201	0.1019	0.19783	0.13798	0.04873
				200.8	8.8204	24.2673		200.8	0.13491	0.18624	0.13039	0.0488
[truncated: 54 more rows]

## Sheet: Supplementary Fig. 1 e, h
Supplementary Fig. 1 e			Supplementary Fig. 1 h
distance	height		distance	height
[m]	[m]		[m]	[m]
0	1.00396e-07		0	1.7907e-08
1.95714e-08	1.01184e-07		1.94831e-08	1.69513e-08
3.91428e-08	1.02669e-07		3.89663e-08	1.58072e-08
5.87141e-08	1.03821e-07		5.84494e-08	1.48576e-08
7.82855e-08	1.04009e-07		7.79326e-08	1.44564e-08
9.78569e-08	1.03992e-07		9.74157e-08	1.46991e-08
1.17428e-07	1.03512e-07		1.16899e-07	1.60574e-08
1.37e-07	1.02664e-07		1.36382e-07	1.79792e-08
1.56571e-07	1.01846e-07		1.55865e-07	1.94033e-08
1.76142e-07	1.01056e-07		1.75348e-07	2.15125e-08
1.95714e-07	1.00385e-07		1.94831e-07	2.33708e-08
2.15285e-07	1.01441e-07		2.14315e-07	4.57568e-08
2.34857e-07	1.0337e-07		2.33798e-07	1.5089e-07
2.54428e-07	1.04614e-07		2.53281e-07	2.46164e-07
2.73999e-07	1.04377e-07		2.72764e-07	3.14793e-07
2.93571e-07	1.02852e-07		2.92247e-07	3.58818e-07
3.13142e-07	1.0078e-07		3.1173e-07	3.83819e-07
3.32714e-07	9.98498e-08		3.31213e-07	4.0097e-07
3.52285e-07	1.00507e-07		3.50697e-07	4.14573e-07
3.71856e-07	1.03577e-07		3.7018e-07	4.19049e-07
3.91428e-07	1.16059e-07		3.89663e-07	4.07216e-07
4.10999e-07	1.75868e-07		4.09146e-07	3.9094e-07
4.3057e-07	3.07099e-07		4.28629e-07	3.88781e-07
4.50142e-07	4.35243e-07		4.48112e-07	3.97122e-07
4.69713e-07	4.98794e-07		4.67595e-07	4.0983e-07
4.89285e-07	5.40654e-07		4.87079e-07	4.25733e-07
5.08856e-07	5.68668e-07		5.06562e-07	4.28664e-07
5.28427e-07	5.95753e-07		5.26045e-07	4.2003e-07
5.47999e-07	6.15975e-07		5.45528e-07	3.95927e-07
5.6757e-07	6.27044e-07		5.65011e-07	3.57741e-07
5.87141e-07	6.37339e-07		5.84494e-07	3.11154e-07
6.06713e-07	6.47108e-07		6.03977e-07	2.64098e-07
6.26284e-07	6.55748e-07		6.23461e-07	2.14313e-07
6.45856e-07	6.62768e-07		6.42944e-07	1.71631e-07
6.65427e-07	6.68632e-07		6.62427e-07	1.30548e-07
6.84998e-07	6.7899e-07		6.8191e-07	9.33469e-08
7.0457e-07	6.97086e-07		7.01393e-07	5.97392e-08
7.24141e-07	7.18496e-07		7.20876e-07	3.4199e-08
7.43713e-07	7.32867e-07		7.40359e-07	1.68739e-08
7.63284e-07	7.41142e-07		7.59843e-07	1.18098e-08
7.82855e-07	7.46225e-07		7.79326e-07	1.32538e-08
8.02427e-07	7.49955e-07		7.98809e-07	1.18528e-08
8.21998e-07	7.51663e-07		8.18292e-07	1.2125e-08
8.41569e-07	7.49696e-07		8.37775e-07	1.30073e-08
8.61141e-07	7.42402e-07		8.57258e-07	1.28397e-08
8.80712e-07	7.25961e-07		8.76741e-07	1.31399e-08
9.00284e-07	6.96015e-07		8.96225e-07	3.01225e-08
9.19855e-07	6.63049e-07		9.15708e-07	1.05254e-07
9.39426e-07	6.25273e-07		9.35191e-07	2.22628e-07
9.58998e-07	5.77729e-07		9.54674e-07	3.48831e-07
9.78569e-07	5.21087e-07		9.74157e-07	4.51966e-07
9.9814e-07	4.82911e-07		9.9364e-07	4.94536e-07
1.01771e-06	4.49844e-07		1.01312e-06	4.90556e-07
1.03728e-06	4.2178e-07		1.03261e-06	4.82112e-07
1.05685e-06	3.95464e-07		1.05209e-06	4.71297e-07
1.07643e-06	3.69507e-07		1.07157e-06	4.66682e-07
1.096e-06	3.45074e-07		1.09106e-06	4.68589e-07
1.11557e-06	3.22539e-07		1.11054e-06	4.69199e-07
1.13514e-06	2.99621e-07		1.13002e-06	4.71096e-07
1.15471e-06	2.77298e-07		1.14951e-06	4.70612e-07
1.17428e-06	2.55593e-07		1.16899e-06	4.67586e-07
1.19385e-06	2.3397e-07		1.18847e-06	4.63465e-07
1.21343e-06	2.12181e-07		1.20795e-06	4.61824e-07
1.233e-06	1.88879e-07		1.22744e-06	4.61738e-07
1.25257e-06	1.65005e-07		1.24692e-06	4.59007e-07
1.27214e-06	1.41375e-07		1.2664e-06	4.51789e-07
1.29171e-06	1.18565e-07		1.28589e-06	4.38209e-07
1.31128e-06	9.74948e-08		1.30537e-06	4.2249e-07
1.33085e-06	8.79259e-08		1.32485e-06	4.05362e-07
1.35043e-06	8.82287e-08		1.34434e-06	3.69752e-07
1.37e-06	8.94666e-08		1.36382e-06	2.90322e-07
1.38957e-06	9.07468e-08		1.3833e-06	2.32402e-07
1.40914e-06	9.27989e-08		1.40279e-06	1.97318e-07
1.42871e-06	9.5928e-08		1.42227e-06	1.62846e-07
1.44828e-06	9.95461e-08		1.44175e-06	1.28075e-07
1.46785e-06	1.06499e-07		1.46124e-06	9.63982e-08
1.48743e-06	1.1853e-07		1.48072e-06	6.77164e-08
1.507e-06	1.34205e-07		1.5002e-06	3.97422e-08
1.52657e-06	1.53525e-07		1.51969e-06	1.24851e-08
1.54614e-06	1.7646e-07		1.53917e-06	2.17873e-09
1.56571e-06	2.1185e-07		1.55865e-06	3.14057e-09
1.58528e-06	2.72003e-07		1.57813e-06	4.80276e-09
1.60485e-06	3.71548e-07		1.59762e-06	5.50705e-09
1.62442e-06	5.04075e-07		1.6171e-06	5.50202e-09
1.644e-06	5.92107e-07		1.63658e-06	5.2443e-09
1.66357e-06	6.74936e-07		1.65607e-06	5.6948e-09
1.68314e-06	7.2963e-07		1.67555e-06	6.32555e-09
1.70271e-06	7.54954e-07		1.69503e-06	7.30419e-09
1.72228e-06	7.78536e-07		1.71452e-06	9.20637e-09
1.74185e-06	7.96121e-07		1.734e-06	1.1282e-08
1.76142e-06	7.98702e-07		1.75348e-06	1.26173e-08
1.781e-06	8.00682e-07
1.80057e-06	7.96646e-07
1.82014e-06	7.88424e-07
1.83971e-06	7.82804e-07
1.85928e-06	7.76185e-07
1.87885e-06	7.77921e-07
1.89842e-06	7.759e-07
1.918e-06	7.67783e-07
1.93757e-06	7.531e-07
1.95714e-06	7.16821e-07
1.97671e-06	6.70412e-07
1.99628e-06	6.17628e-07
2.01585e-06	5.63293e-07
2.03542e-06	5.21781e-07
2.055e-06	4.9055e-07
2.07457e-06	4.58712e-07
2.09414e-06	4.2508e-07
2.11371e-06	3.93454e-07
2.13328e-06	3.62979e-07
2.15285e-06	3.31026e-07
2.17242e-06	2.98084e-07
2.19199e-06	2.66557e-07
2.21157e-06	2.35833e-07
2.23114e-06	2.04952e-07
2.25071e-06	1.73981e-07
2.27028e-06	1.42401e-07
2.28985e-06	1.12438e-07
2.30942e-06	8.76969e-08
2.32899e-06	7.80315e-08
2.34857e-06	7.78619e-08
2.36814e-06	7.93628e-08
2.38771e-06	8.12598e-08
2.40728e-06	8.28849e-08
2.42685e-06	8.33646e-08
2.44642e-06	8.34961e-08
2.46599e-06	8.35665e-08
2.48557e-06	8.38984e-08
2.50514e-06	8.40744e-08
2.52471e-06	8.39428e-08
2.54428e-06	8.37361e-08
2.56385e-06	8.36489e-08
2.58342e-06	8.38204e-08
2.60299e-06	8.44947e-08
2.62257e-06	8.52863e-08
2.64214e-06	8.56936e-08
2.66171e-06	8.60229e-08
2.68128e-06	8.64675e-08
2.70085e-06	8.66884e-08
2.72042e-06	8.6644e-08
2.73999e-06	8.75066e-08

## Sheet: Supplementary Fig. 2
Supplementary Fig. 2
Width (w)		Height (h)		Diameter (D(out))
389.916		341.111		984.627
255.462		320.704		1025.49
292.437		272.062		900.953
305.882		304.866		1087.76
305.882		310.215		1089.71
413.445		482.227		1196.73
349.58		514.565		1223.97
272.269		404.701		885.386
282.353		280.791		1235.65
218.487		325.175		1101.38
231.933		304.173		972.952
215.126		280.269		1290.13
258.824		319.692		1358.24
252.101		302.652		1673.48
235.294		280.784		1159.76
336.134		220.231		1113.06
295.798		235.332		1083.87
302.521		242.816		1319.32
188.235		237.363		1188.95
161.345		227.352		1358.24
194.958		368.278		961.277
174.79		334.266		904.845
164.706		311.405		1031.33
124.37		344.227		1153.92
174.79		432.537		1093.6
181.513		393.82		986.573
208.403		310.699		1142.25
309.244		325.064		863.981
282.353		332.925		1247.32
326.05		310.796		848.414
309.244		218.809		1558.67
262.185		288.381		1185.06
289.076		223.086		1393.27
282.353		295.748		1441.91
302.521		275.841		1761.04
275.63		246.019		1196.73
295.798		287.997		1002.14
242.017		354.575		1864.18
218.487		279.107		1118.89
174.79		256.942		937.926
171.429		290.072		1185.06
225.21		235.584		1292.08
205.042		300.05		993.929
161.345		410.632		955.439
285.714		463.314		1023.55
252.101		385.095		1035.22
252.101		445.55		984.627
218.487		466.227		974.898
272.269		452.443		1116.95
272.269		464.601		928.955
215.126		518.376		778.362
174.79		552.507		1142.25
225.21		393.291		1533.37
258.824		399.929		1198.68
184.874		511.332		1064.41
188.235		364.706		1266.78
161.345		350.608		955.439
188.235		337.789		1031.33
373.109		446.422		1190.89
245.378		355.443		1043
162.291		368.321		1441.91
229.117		405.272		963.222
224.344		361.954		1151.98
219.57		293.903		1585.91
195.704		228.893		1064.41
238.663		527.521		955.439
276.85		523.042		926.25
262.53		498.06		1198.68
238.663		342.82		1375.75
200.477		462.484		832.847
190.931		362.225		871.765
233.89		391.332		1465.27
190.931		391.332		877.603
167.064		417.206		1214.24
238.663		313.713		1142.25
210.024		394.567		1142.25
176.611		417.206		1107.22
200.477		439.845		1155.87
181.384		433.376		1362.13
152.745		397.801		1208.41
205.251		436.611		1097.49
200.477		384.864		1218.14
152.745		404.269		955.439
219.57		281.371		1091.65
210.024		381.63		854.252
195.704		488.357		1126.68
181.384		349.288		1122.79
195.704		401.035		1140.3
171.838		378.396		1041.06
190.931		404.269		871.765
143.198		420.44		1494.45
219.57		388.098		1132.52
181.384		346.054		1089.71
200.477		485.123		1297.92
214.797		287.84		846.468
214.797		365.459		1332.94
210.024		326.649		1471.1
190.931		365.459		1301.81
229.117		291.074		1200.62
257.757		300.776		914.575
281.623		297.542		1484.72
324.582		333.118		932.088
305.489		394.567		862.035
281.623		300.776		947.655
257.757		362.225		1566.45
186.158		320.181		1116.95
171.838		533.635		1247.32
176.611		585.382		969.06
448.687		611.255		903.658
263.394		604.787		1630.67
262.589		462.484		1488.62
254.599		439.845		1212.3
262.278		381.63		1074.14
257.604		326.649		1039.11
259.792		407.503		1494.45
271.683		342.82		884.199
183.452		333.118		911.442
189.826				1506.13
187.723				1066.36
188.729				953.493
177.688				924.304
199.381				1029.38
238.651				996.303
220.931				906.791
224.916				914.575
258.623				1227.87
222.826				848.414
229.122				1607.32
472.92				1136.41
245.271				992.411
235.834				1072.19
270.229				924.304
190.332				1058.57
266.672				1432.19
271.404				996.303
242.902				914.575
296.679				926.25
261.258				1243.43
265.796				980.736
178.623				1167.54
254.047				918.467
273.247				1418.56
242.279				1498.35
250.497				1216.19
265.945				1216.19
290.046				1391.32
312.011				891.224
210.935				1216.19
243.785				1107.22
303.709				869.819
251.743				1004.09
334.716				939.872
311.232				928.196
275.701				1200.62
363.399				1089.71
216.179				1502.24
210.935				1327.11
341.804				873.711
268.295				1270.68
				887.332
				969.06
				1115
				1115
				1000.19
				1441.91
				1200.62
				1511.97
				1274.57
				881.494
				1268.73
				961.277
				1334.89
				967.114
				1257.05
				1317.38
				901.712
				961.607
				1072.19
				893.17
				1455.54
				1387.43
				1640.4
				1136.41
				1216.19
				1044.95
				1377.7
				1142.25
				963.222
				797.821
				951.547
				1128.62
				986.573
				991.224
				1066.36
				827.009
				1212.3
				1041.06
				875.657
				867.873
				1021.6
				1072.19
				1200.62
				920.315
				1418.56
				926.25
				924.304
				1367.97
				1004.09
				876.956
				1710.74
				928.225
				1065.84
				1794.39
				1295.2
				1230.44
				1395.04
				858.068
				1133.3
				1009.17
				1567.73
				1597.41
				828.386
				974.42
				1214.25
				1341.07
				917.431
				1082.03
				1122.5
				957.906
				871.722
				1041.55
				933.621
				1149.49
				1219.64
				1044.25
				1036.16
				1060.44
				1011.87
				1942.8
				1311.39
				952.833
				998.381
				1416.62
				855.37
				1133.3
				1098.22
				1195.36
				1330.28
				939.18
				1141.39
				1176.47
				1411.23
				1349.16
				1103.62
				1664.87
				1492.17
				868.861
				1521.86
				1740.42
				1667.57
				1246.63
				893.146

## Sheet: Supplementary Fig. 4
Supplementary Fig. 4a					Supplementary Fig. 4b					Supplementary Fig. 4c						Supplementary Fig. 4g
																	A	M	P	I
																SEM	46.4	40.3	8.5	4.8
																TEM	8.6	42.9	5.6	47.6

[truncated: 5 more sheets: Supplementary Fig. 7f, Supplementary Fig. 8, Supplementary Fig. 16c,d,e, Supplementary Fig. 18a,b, Supplementary Fig. 20]
